# Supplementary material for: Integrated NEK7-inflammasome and platelet transcriptomic signature generates mechanistic hypotheses in heart failure
Source: PLoS One. 2026 Jun 26;21(6):e0352124. doi: 10.1371/journal.pone.0352124 (PMC13308797; doi:10.1371/journal.pone.0352124)
Supplement: S1 Table — (XLSX) [file pone.0352124.s005.xlsx]

## Sheet: Supplementary Table 1
baseMean	log2FoldChange	lfcSE	stat	pvalue	padj	change
HMGN2	1168.30738983252	1.18293906054474	0.0764701490201488	15.4692919485884	5.59187130333695e-54	9.39378460247573e-50	UP
ABCG2	230.910748948412	2.47053901984186	0.197518457262597	12.5078894098354	6.75964777288399e-36	5.67776614683391e-32	UP
LTBP4	10167.2286153984	1.49170815083453	0.125704536346922	11.8667805807555	1.76115284836161e-32	5.91712133992534e-29	UP
NFXL1	254.239209503844	-1.84211	0.157151074527969	-11.7219	9.84004497172229e-32	2.75504859133271e-28	DOWN
NQO1	374.853699524269	-1.64797	0.141796026642361	-11.6221	3.18084323197307e-31	7.63356935055937e-28	DOWN
SEZ6L	103.213607844096	4.26618799231266	0.381298469130379	11.1885788632786	4.63807632734654e-29	7.08318583846314e-26	UP
SLC16A9	246.507894317216	2.50660265273315	0.224498683705536	11.1653334057893	6.0264666926953e-29	8.43655116421569e-26	UP
HMOX2	1989.39339317242	-1.0334	0.095657190052522	-10.8031	3.32697627971906e-27	3.28763967782356e-24	DOWN
FNDC1	483.01278013974	2.73389111252404	0.256380844856031	10.6633984846225	1.50977596782616e-26	1.33488034123746e-23	UP
STEAP3	326.439297130963	-1.26274	0.11963127576201	-10.5553	4.80249056197846e-26	3.84176375955601e-23	DOWN
NTNG2	131.248537488139	1.84747	0.192149991020895	9.61471701524101	6.92996412748755e-22	3.32618478221895e-19	UP
CYS1	159.934995398666	1.46553792674927	0.153040874173323	9.57612098510039	1.00758259709966e-21	4.57469731045329e-19	UP
UNC80	34.9032830996384	4.12594116495452	0.432325896477595	9.54359014477484	1.37971409083129e-21	5.67235872437958e-19	UP
RGS9BP	43.9883782384087	-1.46349	0.153353206144767	-9.54324	1.38440804630968e-21	5.67235872437958e-19	DOWN
JMJD4	348.127553487188	1.13998912346095	0.12011489776248	9.49082207700175	2.29219347874304e-21	8.95501354637311e-19	UP
SMOC2	2488.86861056653	1.67123675252709	0.176470385527681	9.47035247602461	2.78900969886119e-21	1.06483122570839e-18	UP
GPR37L1	33.5754391466203	1.49777097273096	0.159045913088494	9.41722389243403	4.63171792746769e-21	1.65549424390489e-18	UP
MARK3	3147.80344858609	-1.1515	0.123090869140058	-9.35485	8.37183062516906e-21	2.92996630567115e-18	DOWN
PI16	1952.3206863977	2.76762	0.297698123226939	9.29673	1.44827662003902e-20	4.6846221313577e-18	UP
CHDH	171.696018011372	-2.15958	0.232298043439079	-9.2966	1.45008840306328e-20	4.6846221313577e-18	DOWN
CRACD	48.0282151529984	3.09991356845949	0.334913736597725	9.25585674672669	2.12519135723725e-20	6.49110720185973e-18	UP
PIERCE2	70.6034799320631	-1.04778	0.113347392815562	-9.24396	2.37546927151887e-20	7.12598362361527e-18	DOWN
GNMT	26.977993712094	-2.50978	0.271803735622898	-9.23381	2.61167182942629e-20	7.69710088816354e-18	DOWN
INSYN1	1494.89942497866	-1.05379	0.114818189331175	-9.1779	4.39569632730757e-20	1.23072171004067e-17	DOWN
FRZB	581.878261116914	2.4225654135405	0.264369975676911	9.16354214330732	5.02211814458423e-20	1.38305840509624e-17	UP
ITIH5	1536.68161361443	1.24151827369202	0.136207874442987	9.11487884800439	7.875841950001e-20	2.01181162981075e-17	UP
MDK	177.44517214864	1.53274392874795	0.169018042750149	9.06852253054264	1.20641725160237e-19	2.93718889995192e-17	UP
AZIN1	3075.59842668791	1.04848281502256	0.116009962548315	9.03786874843527	1.59756033948464e-19	3.8339165918575e-17	UP
SFRP4	628.696511392262	3.73848544065271	0.414011413933401	9.0299091156315	1.71814432123171e-19	3.95385019895501e-17	UP
APOA1	1442.17367727428	2.41277002678328	0.267947292438671	9.00464417768106	2.16366290397668e-19	4.91180717890599e-17	UP
PPDPF	5001.24325592674	1.14909087608598	0.128007793373835	8.97672591488368	2.78943665127969e-19	6.24796617397966e-17	UP
SPATA6L	39.9627453184674	1.35832302523974	0.151473984460687	8.96736842353463	3.03682947971358e-19	6.71259189864586e-17	UP
ISLR	818.39873380659	1.53807692240895	0.17179163734646	8.95315363522052	3.45468546460499e-19	7.53704689868821e-17	UP
LTC4S	60.2943281318255	1.53417539612054	0.171898186851488	8.9249073781447	4.4607231736766e-19	9.60713956340939e-17	UP
SGO1	11.8044412208933	-2.0174	0.226125532092508	-8.9216	4.59594603870735e-19	9.7730756334487e-17	DOWN
AQP10	13.220269339309	3.58403841349105	0.405931704729963	8.8291660191343	1.05459089713981e-18	2.18716944210514e-16	UP
ATRNL1	154.950352894057	2.8962386895968	0.328835101819815	8.80757155659066	1.27886169488881e-18	2.61995092834599e-16	UP
BRSK1	174.207538015996	1.36086153493948	0.155814475436684	8.73385820621316	2.46129630296234e-18	4.49427354276787e-16	UP
EIF4EBP1	310.798206021617	-1.0829	0.124640839915826	-8.68816	3.68351891308954e-18	6.31422798173379e-16	DOWN
LINC02798	70.037019966552	2.01475449807434	0.232595452808865	8.66205454037817	4.63336563443799e-18	7.78359092929238e-16	UP
CRISPLD1	123.628255841674	2.96615705867707	0.342880162980175	8.65071	5.11797410649636e-18	8.42910264853258e-16	UP
SDSL	284.36261584264	1.4123724897487	0.164007269681498	8.61164564529077	7.20191654668972e-18	1.16331726988308e-15	UP
DNAAF3	839.945785845824	1.95418746786844	0.229553307673918	8.51300069543924	1.69489056521587e-17	2.51968731018242e-15	UP
SNAP47	1748.32390796832	1.29998114973474	0.153332069701009	8.47820780264457	2.28689245780767e-17	3.31185399988888e-15	UP
C14orf132	469.875622463672	2.18667683222193	0.25818237048718	8.46950482364756	2.46438412246349e-17	3.5084058367173e-15	UP
SOX8	96.9976334123318	1.74802780767262	0.206562786924913	8.46245266969624	2.61812009970716e-17	3.69594954243535e-15	UP
SCUBE2	226.110931942346	2.32636368702234	0.276809504426175	8.40420451546591	4.30771438274153e-17	5.8359107996512e-15	UP
STAC2	21.2977691376937	-2.9695	0.353657728881291	-8.39653	4.59848070716523e-17	6.1799901919735e-15	DOWN
TIMP2	6743.15321660829	1.0019231993528	0.119599254662118	8.37733648243334	5.41389042024694e-17	7.05022830773088e-15	UP
LEFTY2	64.310435352822	2.63926943076168	0.315332441481874	8.36979987964033	5.77161676032107e-17	7.34525681489649e-15	UP
TNNI1	1235.36605001896	4.01947390928221	0.480901009966196	8.35821473854828	6.36744654269351e-17	7.98259212467972e-15	UP
NAP1L3	312.716307837066	1.83582955097827	0.220436630985509	8.32815100997871	8.21147294723234e-17	9.92406719716231e-15	UP
COL16A1	1786.72323729212	1.53511135324549	0.185709374698304	8.26620280068986	1.38293221868855e-16	1.59122454395541e-14	UP
TMPRSS9	36.5242838808479	1.17796125147493	0.142600190840332	8.26058678135909	1.44958087774698e-16	1.6565652493382e-14	UP
ZNF365	27.0255644781978	2.90825754185613	0.353112897964835	8.23605582978663	1.77980903348967e-16	1.95418378781653e-14	UP
PAQR6	46.2410400012671	1.17077529232881	0.142476136615274	8.21734305928182	2.08061250145977e-16	2.25498125238856e-14	UP
MYH6	138589.955558924	-1.05428	0.128524529869661	-8.20298	2.34499808914247e-16	2.50914795538244e-14	DOWN
MAFK	3544.38469146096	1.09900667361644	0.134030868800676	8.19965343394759	2.41081036231125e-16	2.56324071370042e-14	UP
SSC5D	543.216366921146	1.86078045397371	0.227018887389428	8.1965887304422	2.47304752150457e-16	2.61287580589656e-14	UP
NPPA	32789.2629035562	4.83796765602372	0.590650097717707	8.19091992825837	2.59237021408325e-16	2.67970349908865e-14	UP
TNMD	81.8639224439888	4.71813818768432	0.57746367760005	8.17045014379604	3.07240896728648e-16	3.14715842935643e-14	UP
PHF21B	20.6942508701517	2.02687687229313	0.249015808537827	8.13955099555553	3.96746469201181e-16	3.94280291462726e-14	UP
LOC102723750	90.5422339250434	1.15670634414807	0.142240080150408	8.13207039060256	4.22019627313237e-16	4.13469188691614e-14	UP
PODXL2	84.3101743770459	1.2119712346168	0.149169240059923	8.12480665672051	4.48076086232002e-16	4.31096095525929e-14	UP
WNT9A	1031.72972276427	3.30635398713826	0.408404943064706	8.09577367582061	5.69015309249228e-16	5.40050179665411e-14	UP
PPL	413.28262346466	-1.15235	0.142454903331254	-8.08923	6.00408376489081e-16	5.60347795368893e-14	DOWN
CACNA2D3	797.850159938621	-1.2455	0.154273702394762	-8.07334	6.83995958024213e-16	6.27893338734904e-14	DOWN
SOCS2	747.102740683043	1.10307314978451	0.136767017135493	8.0653447950225	7.30294603951878e-16	6.63146975772303e-14	UP
SPC24	44.9466492528566	-1.18945	0.14840195140062	-8.01508	1.10068781396343e-15	9.68086627579665e-14	DOWN
SMAD7	772.608695713444	1.04404588112109	0.1302733676758	8.01426952989593	1.10793503901822e-15	9.69385454190995e-14	UP
C1orf105	130.907586415527	-2.43141	0.305088899576982	-7.96952	1.59287201153258e-15	1.35144731927958e-13	DOWN
PODN	1753.66357562069	1.43043449468304	0.179553499654174	7.96661996250758	1.63073180669631e-15	1.3766162623463e-13	UP
CERS1	26.7301537292556	1.53139464448434	0.19324914855639	7.92445739566859	2.29144697029892e-15	1.90564443831938e-13	UP
GDF10	56.4398	2.6007656092925	0.330321556313158	7.87343592807146	3.45031819384384e-15	2.81368423972731e-13	UP
SOD3	1583.65381324009	1.16225040695649	0.147918008287214	7.85739627253317	3.92200551300385e-15	3.13741764823579e-13	UP
SHISA2	16.411580748509	3.34470480753615	0.426782449966528	7.83702518179573	4.61345557923076e-15	3.62156262969615e-13	UP
COL14A1	2021.15220874892	2.14649528504065	0.274490855228609	7.81991546950789	5.28588200883681e-15	4.0656645666779e-13	UP
PDZD4	197.315246924919	1.15488069561357	0.147805994529681	7.81349023961037	5.56257237684328e-15	4.22831010672354e-13	UP
BMP4	393.751094535506	1.21276292244804	0.155532848219721	7.79747131445039	6.31599885237274e-15	4.69479932393848e-13	UP
LUM	8781.81546500271	1.81596358070793	0.233010156019668	7.79349540693257	6.51804518181015e-15	4.82364057309378e-13	UP
ADAMTSL5	1086.89670024536	1.00140154350624	0.128695697611423	7.7811578948802	7.18637345269962e-15	5.24886467964786e-13	UP
HOOK1	110.239181174867	-1.6811	0.216149026633667	-7.7775	7.3973636409313e-15	5.37958059757597e-13	DOWN
FAM229A	31.0632835635394	1.47057932180036	0.189475865802194	7.76130150177325	8.40622085442135e-15	5.90862360390897e-13	UP
STX1B	60.4151469523329	1.55535103557034	0.201065397597511	7.73554800654372	1.02958639444248e-14	7.11770446100382e-13	UP
LAD1	189.098439869996	-2.21263	0.287292517962905	-7.70167	1.34298340578049e-14	9.06055350751264e-13	DOWN
FGF7	409.659536463544	-1.35659	0.176667263083907	-7.67881	1.60577631646346e-14	1.06622278024782e-12	DOWN
S1PR3	898.016329453709	-1.23036	0.160662607788445	-7.65802	1.88816947537018e-14	1.23903746159155e-12	DOWN
ATP5MF-PTCD1	1229.69632723011	-1.07631	0.140581615220982	-7.65615	1.91587450472121e-14	1.24747193041905e-12	DOWN
NCAPG	30.4441863455103	-1.01143	0.132149819095564	-7.65367	1.95323790570135e-14	1.26688971343154e-12	DOWN
CHD5	25.3014770071639	2.70188039883833	0.35339575705736	7.64548058340097	2.08166363957477e-14	1.33472776645865e-12	UP
GPR173	126.871214799559	1.22226705435951	0.160267	7.62642982334207	2.41344210228263e-14	1.52994014627343e-12	UP
SYTL5	47.5905143415526	3.21143091848878	0.422664669359554	7.59805858236253	3.00606254516368e-14	1.88428524985838e-12	UP
MSS51	377.928293040336	1.44987092175371	0.191069220426101	7.58819719115602	3.24386996983481e-14	2.02579076666375e-12	UP
PTN	1420.12579573562	1.55540365745163	0.205351024915658	7.57436520265951	3.60887887225015e-14	2.21261153923103e-12	UP
OXER1	33.8059755627445	1.65741112843479	0.219063961314849	7.5658776481846	3.85254541608292e-14	2.34488805959337e-12	UP
CES5A	1.96317943775219	-3.34239	0.441946582076833	-7.56289	3.94202220870147e-14	2.39068704274281e-12	DOWN
PHLDA1	1765.54488399191	2.00097756751611	0.2646157300665	7.5618239588903	3.97456070434298e-14	2.40174982993733e-12	UP
FREM1	369.541675135245	1.3819833637659	0.182800795628781	7.56005114207671	4.02910912093825e-14	2.42598581084737e-12	UP
CADPS2	509.324562616626	-1.18897	0.157339555727323	-7.5567	4.13432148570304e-14	2.4721156019657e-12	DOWN
JAK2	2629.91646140431	1.27889963190563	0.169767959740334	7.53322142683312	4.9503558890052e-14	2.94897264465952e-12	UP
SCARF2	240.513101478195	1.41682268161617	0.18842245099771	7.51939418107551	5.50306375602182e-14	3.25513971962713e-12	UP
KCNA5	153.396306184458	1.38028916784021	0.184187680912743	7.49392772089957	6.68425428475283e-14	3.84550642909462e-12	UP
COL9A2	45.7610203762629	1.39126765242692	0.185924717574929	7.48296230094434	7.266573168631e-14	4.15211838650787e-12	UP
CCN2	5507.5145062932	2.41362090566119	0.322832017771708	7.47639878572387	7.63869242142856e-14	4.30612060361001e-12	UP
FAM83B	26.5382088596156	-3.41729	0.460020386247378	-7.42855	1.09791756970586e-13	6.03578665511955e-12	DOWN
CEP85L	479.573119386612	-1.24813	0.168076420173741	-7.42594	1.11980524930576e-13	6.12755973390469e-12	DOWN
IER2	951.739185414371	1.29059836116202	0.174026961755244	7.4160828192654	1.20635080346950e-13	6.55841008009198e-12	UP
IL31RA	41.9195300679899	3.45196321817968	0.466038853973369	7.40702881047111	1.29160410809873e-13	6.86634728226282e-12	UP
GNB3	308.228636683061	1.06213324609542	0.143632072622829	7.39481946267347	1.41600528771966e-13	7.42407028537531e-12	UP
LRRN3	127.78192414603	-2.23357	0.302055477344398	-7.39458	1.41861215644114e-13	7.42407028537531e-12	DOWN
CDKN3	48.7505295976463	-1.36834	0.185617059321206	-7.37183	1.68306675005886e-13	8.69964256438117e-12	DOWN
SLC43A2	251.534773074106	1.13496760747213	0.154405409972218	7.35056891903171	1.97364983158018e-13	1.01083364392425e-11	UP
RGR	9.94466248617926	-2.69973	0.367310872579781	-7.34999	1.98218096398418e-13	1.01211726486232e-11	DOWN
DUSP15	72.4274766700313	1.31083773502777	0.17836202802945	7.34930943267435	1.99233480053415e-13	1.01421916103555e-11	UP
MATN2	1480.78700094629	1.14233571026114	0.155748486644062	7.33448995155738	2.22567464967432e-13	1.11943438442751e-11	UP
WNT5A	110.728587492513	-1.19836	0.163581345259782	-7.32579	2.37494731228676e-13	1.19094745967479e-11	DOWN
MFAP4	3515.01593347211	1.60873497927319	0.220293852074704	7.30267760140512	2.82096573519705e-13	1.39791750399927e-11	UP
SLC16A6	39.4755181157911	1.94774379778928	0.266923909370533	7.29700011655943	2.94254539980878e-13	1.4496134947621e-11	UP
HBD	66.6670047483521	4.32810325441672	0.593321435108711	7.29470232880379	2.99320104246209e-13	1.4683830476533e-11	UP
FMOD	2743.77259067617	2.66880105552913	0.366117805592533	7.28945988084322	3.11200084442396e-13	1.51093936952249e-11	UP
ANKRD33B	762.54227279597	1.46836345368991	0.201919499278936	7.27202404390613	3.54140539450884e-13	1.69493074707561e-11	UP
CHL1	213.286266679398	-1.93837	0.266788281349678	-7.26557	3.71461269817099e-13	1.76775577100778e-11	DOWN
F2R	1492.85228604229	1.34526978686129	0.185243436928675	7.2621724643301	3.80922071805888e-13	1.79750277647953e-11	UP
QPCT	111.435824795985	1.4163850367339	0.195068046010949	7.26097926184384	3.84297869606345e-13	1.80835291639131e-11	UP
PPP1R1A	1562.12222067553	-1.40332	0.193915113133392	-7.2368	4.59399051511417e-13	2.10284595813087e-11	DOWN
ATP8	154994.560547826	-1.15314	0.159468550243825	-7.23115	4.78935637284609e-13	2.18631515509352e-11	DOWN
TMEM30B	71.716694341142	2.37246576074121	0.329230786969572	7.20608720277573	5.7582534681074e-13	2.54560263186148e-11	UP
RNASE2	14.7010926867149	-3.10274	0.431040155908013	-7.19826	6.09870361317921e-13	2.68199272245543e-11	DOWN
COL22A1	80.9266467956865	3.68007620748208	0.511488353895723	7.19483870835568	6.25346440566499e-13	2.73572782684287e-11	UP
NPPB	9893.58456340449	3.76787250696684	0.525453853329215	7.17070106745632	7.46146703110057e-13	3.21397909372971e-11	UP
NRXN2	54.8954353443591	1.94777406537357	0.273161779498171	7.13047802277408	1.00020945845752e-12	4.14877004756245e-11	UP
SMTNL2	269.708868594198	-1.30819	0.184275057586976	-7.0991	1.25573788975617e-12	5.12017980825579e-11	DOWN
P3H2	397.039502510507	2.29248913637339	0.322988099401903	7.09775109553118	1.26803287426703e-12	5.15779279777526e-11	UP
CREB5	1381.49930646318	1.67207978084749	0.235819219750308	7.0905152795346	1.33613562917199e-12	5.40861263480968e-11	UP
GDF1	12.256210437457	1.6237057519287	0.229036292544317	7.08929459995743	1.34797303530513e-12	5.43035947724003e-11	UP
COL9A1	72.1911642211402	1.91882545831149	0.272239867578177	7.04828971370429	1.81130217458645e-12	7.14273831710745e-11	UP
GRM2	26.5684938492971	1.53625890263632	0.218381459964995	7.03474966639832	1.9961906559923e-12	7.7625015810219e-11	UP
KCNA7	30.6570482294993	-2.43845	0.347193553368299	-7.0233	2.16682053544983e-12	8.36791222414292e-11	DOWN
MEGF9	666.101009890048	-1.07706	0.153846137044839	-7.00088	2.54365143260819e-12	9.68952390394216e-11	DOWN
AEBP1	4262.59501587483	2.20064424721991	0.314853918960844	6.98941354925165	2.76037643678231e-12	1.04676216165928e-10	UP
SLC6A1	268.262616151196	1.38459931451557	0.198185072627908	6.98639557538801	2.82038147502674e-12	1.0635205772037e-10	UP
TMEM160	144.274254372571	1.21985531100417	0.174727307578081	6.9814806163544	2.9208521210478e-12	1.0928150285408e-10	UP
H2BC11	12.2253482983786	-1.14796	0.16508319982905	-6.95382	3.55513891607181e-12	1.30399080024215e-10	DOWN
ATP1B4	96.6417704448844	3.27657410948282	0.471623824285427	6.94743	3.71997163332999e-12	1.35263643870802e-10	UP
TMEM132B	84.3584399257837	-2.01756	0.290675066967361	-6.94093	3.89516541139136e-12	1.41023456349059e-10	DOWN
KIF18B	15.2948090812854	-2.08521	0.30051867684719	-6.9387	3.95727594779836e-12	1.42964040101214e-10	DOWN
TM6SF2	16.7621340016564	1.43743226729458	0.207522255308405	6.92664150723677	4.30948798564239e-12	1.55354267533919e-10	UP
ACHE	47.8330617976684	1.03850896628975	0.150070401905224	6.92014516590424	4.51181065401225e-12	1.61890413680924e-10	UP
BLM	348.166862682756	-1.86724	0.269887809552379	-6.91858	4.56199838492874e-12	1.63057469932804e-10	DOWN
PLCE1	1800.2900615294	1.1626074804595	0.168192787287926	6.91235039983759	4.766886036884e-12	1.68587196912872e-10	UP
PTDSS1	4805.55259932313	-1.05903	0.153323926741941	-6.90713	4.9454916239427e-12	1.7344324382174e-10	DOWN
SCAMP5	207.265747627561	1.33917895247232	0.193918276447177	6.90589343618221	4.98884384197416e-12	1.74599141044425e-10	UP
LCN12	108.373892413282	1.33124352344708	0.193329420800995	6.88588171387223	5.74306973658506e-12	1.98106424034687e-10	UP
MN1	477.12327416799	1.00233990552463	0.146317891236483	6.85042613076362	7.36303250819903e-12	2.49881986071183e-10	UP
HBB	2236.50606594514	2.55243729589499	0.372927549372472	6.84432485663768	7.68373792007047e-12	2.59195006665188e-10	UP
HMCN2	905.928646682672	1.28787123662338	0.188218880613281	6.84241258064579	7.78704265257539e-12	2.62153365772773e-10	UP
MYOZ1	68.4109776935716	1.86109497978159	0.272059103757767	6.84077450111226	7.8766160466691e-12	2.64638545935988e-10	UP
TENM4	81.7341096329403	1.36451212284729	0.199735201405564	6.83160561205551	8.39694376446124e-12	2.79881464879334e-10	UP
ATP6V1FNB	175.340929610118	3.17672766939751	0.466024373999937	6.81665562281929	9.31842768119998e-12	3.081501311348e-10	UP
HES4	319.614933628099	1.03409254622148	0.151973354205024	6.80443326154672	1.01447803127143e-11	3.32206948291009e-10	UP
KCNJ4	1223.90769953078	1.11003987164244	0.163431371426304	6.79208564399146	1.10523899112539e-11	3.59823833564254e-10	UP
DLGAP1	35.8313917040551	2.22256276335137	0.327687524899835	6.78256752078294	1.18058654070857e-11	3.81397563410834e-10	UP
HBA2	1316.66059132129	2.25182225406821	0.332071086898314	6.78114519123358	1.19226979665727e-11	3.84432635586285e-10	UP
MTFP1	251.712061522007	-1.10168	0.162486694717024	-6.78013	1.20066944971096e-11	3.86399350300658e-10	DOWN
ARHGAP22	164.478517444677	1.03660437645706	0.152907330211197	6.77929812145231	1.20761109898586e-11	3.87890226613067e-10	UP
SRCIN1	80.3237917953535	1.55639753736493	0.230256052225184	6.75942075061207	1.38544515357087e-11	4.38306838697497e-10	UP
OGN	1417.15234836221	1.78910526045628	0.26469467007549	6.75912839478796	1.38824332127615e-11	4.38366532972143e-10	UP
PRR7	37.7466304531074	1.45376025175591	0.215130046958297	6.75758813011241	1.40307699953385e-11	4.42219334243323e-10	UP
KLHDC9	103.699389261885	1.00719713635831	0.149057374185422	6.75711042048406	1.40770909003174e-11	4.42402931203097e-10	UP
FER1L6	17.2832439590316	-2.72878	0.4038455795624	-6.75699	1.40892653249394e-11	4.42402931203097e-10	DOWN
LRMDA	185.247224643374	-1.32769	0.196590153331087	-6.7536	1.442233357875e-11	4.51174640203765e-10	DOWN
FGF10	22.6320700585219	-2.97011	0.439932374552607	-6.75128	1.46545725733869e-11	4.56738709944947e-10	DOWN
NUP62CL	37.0384345267538	1.31690327085078	0.195439056382845	6.73817861805014	1.60384336152356e-11	4.95275085114602e-10	UP
DMC1	45.0905206285958	1.53062619430766	0.227169374971407	6.73781927911856	1.6078136579433e-11	4.95590121831e-10	UP
CYP11A1	51.2455158008861	1.46677217923461	0.217795154767239	6.73464100155109	1.64335172739967e-11	5.03771271324582e-10	UP
POLQ	27.8834412272873	-1.06641	0.158477628378002	-6.72907	1.7075271345815e-11	5.21540878796992e-10	DOWN
FAM180B	11.7894668849329	3.08319163630821	0.459350913410589	6.71206162063798	1.91893619852901e-11	5.78747023322958e-10	UP
GJC2	32.2587196777166	1.17559370806322	0.175468840205187	6.69972917521155	2.08806158499502e-11	6.18648087589617e-10	UP
SOX17	454.363780151176	1.51707986558199	0.226812808809994	6.68868691120914	2.25181908530573e-11	6.6017990949478e-10	UP
RTL3	34.9881123756655	1.95384557886065	0.292288771959234	6.68464123942866	2.31491044726611e-11	6.7397193420491e-10	UP
PENK	245.76994163519	3.11764225883397	0.467445535673239	6.66953050336396	2.56623041600489e-11	7.36924867666089e-10	UP
CFAP251	81.8417885066849	1.49668383115034	0.224419203879834	6.6691433053641	2.57300920506095e-11	7.37610608119777e-10	UP
FCGBP	122.20236512558	-2.25442	0.340578463573924	-6.61939	3.60675631297273e-11	9.90031034340341e-10	DOWN
INHBA	134.398017838834	1.88424075023524	0.285151802130975	6.60785145369616	3.89937652687157e-11	1.06340302394343e-09	UP
BEGAIN	48.4026114482771	1.43368314797733	0.216990638175622	6.60711982798527	3.91868851703578e-11	1.06693757532713e-09	UP
TMEM40	32.5876764060553	-1.39397	0.211245235137014	-6.59884	4.14394690960737e-11	1.12462300701929e-09	DOWN
RHCG	14.7768892196469	3.07180302721071	0.465789821105605	6.59482643892782	4.25753637925027e-11	1.150888655771e-09	UP
HAPLN1	216.954183130632	2.83097228623801	0.429280181744343	6.59469597393153	4.26128188516915e-11	1.150888655771e-09	UP
MGST1	338.859504621719	-1.72688	0.262550697724428	-6.5773	4.7905231031455e-11	1.27537238684217e-09	DOWN
SLC38A4	11.139980313603	-2.13299	0.324782152669493	-6.56746	5.11821863375881e-11	1.3583089230413e-09	DOWN
HBA1	1067.58453983066	2.17757218575006	0.332653579604607	6.54606569494406	5.90726028290049e-11	1.54814454746404e-09	UP
SPINT2	195.917647048729	1.03162226056267	0.157769174325466	6.53880750135964	6.20112781340162e-11	1.61508133546254e-09	UP
ABCG8	2.46173723434226	-3.08235	0.473974172567372	-6.5032	7.86303351234641e-11	1.99232428316602e-09	DOWN
MAP3K7CL	265.018223693253	2.04994594519446	0.316185484401969	6.48336513319616	8.96990611926741e-11	2.24903661041154e-09	UP
C1QTNF2	92.1067721791938	1.16659610520068	0.179999099357386	6.4811219020847	9.1043074120327e-11	2.27594137224312e-09	UP
TENT5C	503.324952109664	-1.04083	0.161903852330683	-6.42867	1.28726388528332e-10	3.09366895692052e-09	DOWN
COMP	244.967823894579	3.26768997471731	0.509901642928093	6.4084711630908	1.46986072901574e-10	3.49747739188886e-09	UP
KAZALD1	262.108878327286	1.05217652591802	0.164387666976581	6.40058068387767	1.54787128143629e-10	3.67269627921585e-09	UP
PRELID2	90.9926194507493	-1.40058	0.21927483140037	-6.38732	1.68815483933779e-10	3.97189259748398e-09	DOWN
MCF2L2	46.351763920174	1.60723120518973	0.25168068347695	6.38599348581684	1.70288250131526e-10	4.00094029924406e-09	UP
FCN3	317.823378025525	-1.66453	0.26160770135779	-6.36271	1.98225442309718e-10	4.62498500744577e-09	DOWN
LGALS4	23.2389128815483	1.3670666524291	0.215019428050699	6.35787502935204	2.04563783757482e-10	4.75964958911627e-09	UP
CEP55	12.8830672586357	-2.18395	0.344428222171639	-6.3408	2.28576464892714e-10	5.2385484771251e-09	DOWN
XG	57.4589790775699	2.47653583787252	0.392498003754508	6.30967753767608	2.79617443563926e-10	6.33912744187636e-09	UP
ART3	2487.36188525165	-1.05125	0.16673651464829	-6.30487	2.88433083712253e-10	6.50387566883508e-09	DOWN
ARID5A	1640.09027085387	1.52494012276188	0.242074975929509	6.2994537824758	2.98696345316821e-10	6.70828864301775e-09	UP
DUSP13	311.885418502584	-1.11438	0.176907434473803	-6.29924	2.99117204151783e-10	6.70877157883285e-09	DOWN
PPP2R2B	44.2700934437832	2.46301814395985	0.391408734820186	6.2927010177516	3.11988906850511e-10	6.95106319122245e-09	UP
KLHL32	40.9220945410736	-1.08855	0.173020525467734	-6.29144	3.14531311889312e-10	6.98592177440655e-09	DOWN
PER2	475.178962492319	1.38080224071765	0.219680763383565	6.28549454877282	3.2681163271655e-10	7.22382712895437e-09	UP
SPN	93.2063337793594	1.19183298010347	0.189655096506232	6.28421277391989	3.29519144545615e-10	7.27410264023889e-09	UP
TGFB2	405.078203805411	1.8519927183643	0.294972665910386	6.27852317315039	3.41804090735429e-10	7.5137939514283e-09	UP
INSYN2A	17.2316233327542	1.77153806515563	0.282165804888972	6.27835844904278	3.42166341618111e-10	7.5137939514283e-09	UP
TMEM178B	2870.02860303811	-1.19298	0.190041281528478	-6.27749	3.44077423726494e-10	7.5458963984091e-09	DOWN
LOC107985876	73.5343065148801	1.67431291605874	0.266888383873749	6.27345743474083	3.53117495624449e-10	7.73405581355296e-09	UP
GSG1L	177.046654910897	3.49779084489047	0.557622495053669	6.27268604820869	3.54872015432756e-10	7.75226916418058e-09	UP
HRK	28.503771527527	2.14206462887423	0.342750660823775	6.24962946453828	4.11427581982451e-10	8.87236450542129e-09	UP
AKAP3	65.4375832084358	-1.09274	0.17502284158625	-6.24341	4.28119798723685e-10	9.17344961576427e-09	DOWN
KLRD1	104.250843166411	1.06324910535196	0.170442959560948	6.23815209552119	4.42770054252829e-10	9.42724225778616e-09	UP
EGR2	194.241030086478	2.63433566702157	0.422370307204032	6.2370285554875	4.45960607676368e-10	9.48315474475356e-09	UP
H2AC15	26.872803251801	1.17058992121224	0.187798444937793	6.23322478309122	4.56929774684489e-10	9.67965105286852e-09	UP
MRC2	2150.07694170591	1.24330612716934	0.199934105840182	6.21857947619591	5.01675826025089e-10	1.05029206625812e-08	UP
CPNE6	4.69081232496947	4.15671865465041	0.668447791364535	6.21846419174353	5.02044484317679e-10	1.05029206625812e-08	UP
TRPC4	39.9979698203737	-1.88567	0.30407650501573	-6.2013	5.59996783281013e-10	1.16140567436268e-08	DOWN
RNF157	284.545941653952	-1.47617	0.238377274384928	-6.19257	5.91909237967465e-10	1.22456690746496e-08	DOWN
SAA2-SAA4	3.09392521538355	-3.47784	0.562568212037169	-6.18207	6.32658142950583e-10	1.30405204213826e-08	DOWN
GRIP1	26.9933689657303	-2.10904	0.34153011459478	-6.17526	6.60535766020526e-10	1.35818119135604e-08	DOWN
LYPD1	14.7586114044934	2.88871503769865	0.467935364589372	6.17332062566714	6.68704084058633e-10	1.36827769891608e-08	UP
MME	460.840019286449	1.32818038719613	0.215397743020391	6.16617597088933	6.99612261172183e-10	1.4263090261446e-08	UP
ODF3B	209.597364072479	1.05934885541151	0.173030004264618	6.12234195978769	9.22098601107782e-10	1.84189469679068e-08	UP
COL8A2	101.640690522715	1.67247136821865	0.27322025541053	6.12133008113056	9.27974426658678e-10	1.85143021299752e-08	UP
RARRES1	97.7772448076692	-1.86052	0.304783272023463	-6.10442	1.03176548534214e-09	2.04153455692139e-08	DOWN
DDN	35.2513130343208	-1.57006	0.257538557032147	-6.09642	1.08469253959811e-09	2.13619577640196e-08	DOWN
SERPINA3	862.531594463313	-2.44255	0.40127458260388	-6.08697	1.15067032479812e-09	2.24768730073065e-08	DOWN
IGSF23	3.9132055949701	-2.09714	0.345356364974428	-6.07239	1.2602246733647e-09	2.44745829917384e-08	DOWN
G0S2	949.265220733335	-1.70909	0.28237949072968	-6.05245	1.42656005072802e-09	2.74825485002065e-08	DOWN
WWC1	25.5285484811922	-2.237	0.370097640340643	-6.04435	1.50013451737161e-09	2.87679905905544e-08	DOWN
PLA2G4F	72.2413430824638	-2.32103	0.384703027630851	-6.0333	1.6064732879324e-09	3.0493948885849e-08	DOWN
ALKAL2	32.5399565787662	1.87186278034357	0.310478681618128	6.02895751356566	1.65020658710647e-09	3.11831501201368e-08	UP
GDF6	47.2053616264268	2.26549632703787	0.376041763247753	6.02458702318461	1.69541964004626e-09	3.20015219473451e-08	UP
SERPINA5	62.5410378098517	-1.69236	0.281153307515495	-6.01933	1.75136180639989e-09	3.28727675818009e-08	DOWN
CATSPERB	4.25351076112797	-2.08151	0.346506670825991	-6.00712	1.88848452789846e-09	3.51325045228862e-08	DOWN
CCDC3	504.443738208803	1.3124362249112	0.218665435324693	6.00202872924283	1.94867209807983e-09	3.60923291903451e-08	UP
EPN3	307.990006339405	-1.25561	0.209567512730075	-5.99143	2.08007941889401e-09	3.81060568789537e-08	DOWN
TNFRSF11B	337.242263753243	1.7971722641067	0.300139804144571	5.98778382370449	2.12719529958633e-09	3.88421237366855e-08	UP
ESM1	17.2036423088865	2.71044460413862	0.453169309430176	5.9810859820732	2.21654825639554e-09	4.02114407766617e-08	UP
SLITRK4	147.822826516801	2.28988049373858	0.383406460753304	5.97246193827695	2.33699680616376e-09	4.2123615178911e-08	UP
ABHD18	1217.41288948953	1.03551622922135	0.173915779446993	5.95412464880425	2.61467472050903e-09	4.65295769383805e-08	UP
PLA2G12B	5.35132329063183	-2.44551	0.411152893344028	-5.94792	2.7156337379701e-09	4.81222902575524e-08	DOWN
MYL1	14.5882551132537	2.87027395730143	0.482897527717134	5.94385722136631	2.78392109085897e-09	4.92803903112116e-08	UP
LOC105376722	78.652702456631	1.1843423320084	0.199697232929138	5.93068974785773	3.01664745362990e-09	5.29521705429893e-08	UP
CENPA	104.626454114041	2.78207608121439	0.469131690065632	5.93026678889497	3.02442863655665e-09	5.29795377116947e-08	UP
HYAL4	7.91406426007823	2.18365447074148	0.369175143263568	5.91495530126332	3.31965722010864e-09	5.78495037765612e-08	UP
CA3	690.441070301934	2.71016387807266	0.459558856979533	5.89731616943543	3.69461516247886e-09	6.3722628454294e-08	UP
PLEKHH2	322.09819064907	1.37451313376341	0.233532564200107	5.88574505003778	3.96264769450247e-09	6.79270598162725e-08	UP
ADH1B	2485.81099725903	-1.49965	0.254839541919985	-5.88467	3.98852360598431e-09	6.82313727667316e-08	DOWN
NRG1	53.7915969618173	2.82202929696238	0.481765618470485	5.85768097341979	4.69375211290803e-09	7.89264055539698e-08	UP
EGR1	3433.3529220017	2.59452390414787	0.443382562300517	5.85165977364113	4.86691430809406e-09	8.1352530807634e-08	UP
CACNA1D	17.2420002143621	-1.13985	0.19488897475301	-5.84872	4.95365456204755e-09	8.26379771478022e-08	DOWN
P2RY8	262.730980761065	1.42404758098594	0.243977451706166	5.8367999625678	5.32129185684071e-09	8.82284650748475e-08	UP
NUF2	9.79488720223555	-1.66135	0.284813261996103	-5.83312	5.44002576590567e-09	8.98593833249256e-08	DOWN
GPR39	8.99400661944811	2.74394190197334	0.472719714682655	5.80458528964757	6.45255090884527e-09	1.04832110945543e-07	UP
LRRC7	42.1969139057639	-1.73731	0.299453253277351	-5.8016	6.56836447187153e-09	1.06610584312048e-07	DOWN
CPLX3	214.409861080258	-1.93311	0.333756519883712	-5.79198	6.95595186661331e-09	1.12575178619689e-07	DOWN
CD38	254.931144717729	-1.0203	0.176254728885898	-5.78876	7.09064010614721e-09	1.14424268149056e-07	DOWN
TMEM63C	60.437513064333	-2.15919	0.373125091646367	-5.78678	7.17496942137062e-09	1.15563098091663e-07	DOWN
C17orf107	35.6751326026827	1.60507368326489	0.277491010197367	5.7842366933735	7.28423193170059e-09	1.16986436157398e-07	UP
FBXL16	9.68966666640653	1.92361458950749	0.333015061347805	5.77635912838923	7.63343554231785e-09	1.21895516801709e-07	UP
SAA1	21.028788822666	-3.73994	0.651489356888348	-5.7406	9.43420142404137e-09	1.47017764121031e-07	DOWN
DIO2	892.93429789418	1.19124404012141	0.207609939475238	5.73789503109745	9.58604954995713e-09	1.49107450360861e-07	UP
SEZ6L2	33.0245727505792	1.40876164302164	0.245594136662932	5.73613711696672	9.68602551723111e-09	1.50384050521225e-07	UP
ZSCAN5B	4.35648204075618	-1.29758	0.226304950196922	-5.73376	9.82268260655786e-09	1.52224395855688e-07	DOWN
RASL11B	412.628456710734	1.54604959852327	0.269649291474961	5.73355705875028	9.83459603781124e-09	1.52268551925522e-07	UP
ADAMTSL1	123.685286965209	2.20194105160207	0.384108339614693	5.73260412364617	9.89002823953495e-09	1.52985805152806e-07	UP
XRCC4	263.708133814647	-1.1247	0.196571394614556	-5.72159	1.05531276165816e-08	1.62197612837104e-07	DOWN
KIF21B	69.9243438474907	1.21279331423465	0.21213138823496	5.71717992478955	1.08306421121542e-08	1.65554100857214e-07	UP
RIPOR2	227.628884955901	1.16141002640023	0.203618540212034	5.70385204211177	1.1712975797059e-08	1.77426763223439e-07	UP
CTSK	482.025272608794	1.1130031498715	0.195513092201979	5.69272951154435	1.2502436959299e-08	1.88366312537457e-07	UP
CD1C	32.8352047391516	1.82743451104934	0.321174297866602	5.68985290288812	1.27148854484745e-08	1.90711929150824e-07	UP
PLA2G2A	601.972078236492	-2.38256	0.419440041724865	-5.68034	1.34425776843469e-08	2.00692596330141e-07	DOWN
CFTR	6.40426632446811	-2.95911	0.522611398338004	-5.66216	1.49483152324962e-08	2.19892073196763e-07	DOWN
MKI67	55.5743073634109	-2.02503	0.35770048877827	-5.66126	1.50268489964906e-08	2.20853925014913e-07	DOWN
EHF	25.9206593429116	-1.65876	0.293185111744592	-5.65772	1.53399474313198e-08	2.24669378290097e-07	DOWN
CYP4F3	20.1183537362721	2.02624263431869	0.358494566992255	5.65208742581157	1.58510926800147e-08	2.31348832260266e-07	UP
GLIS1	20.9038593601101	2.10398126796949	0.372534655038688	5.64774642979454	1.62564714790795e-08	2.36443692101348e-07	UP
ADAM19	1273.71094132686	1.3328346295772	0.2360271952751	5.64695364033678	1.63315846927155e-08	2.37269024326169e-07	UP
SAA2	4.7353342424467	-3.06904	0.543657451561276	-5.64517	1.65016369984187e-08	2.39181190626779e-07	DOWN
CREG2	8.60514949246082	2.05756307433452	0.36549107629412	5.6295849824764	1.80643751391648e-08	2.58927848091152e-07	UP
FAM83F	154.702108303688	-1.20598	0.214383965103277	-5.62533	1.85154905952824e-08	2.64941845408985e-07	DOWN
SNCAIP	77.5749710479578	1.07897285695663	0.192724345850197	5.59852909188395	2.16178129311198e-08	3.02883769332678e-07	UP
ZMYND15	24.8833319480488	1.36875267018944	0.244898459130869	5.58906199347706	2.28299445702331e-08	3.19068418332234e-07	UP
ANKRD34C	53.0333082632308	1.73078759508497	0.309803627516311	5.58672475516397	2.31392023620054e-08	3.22853372491136e-07	UP
CLEC11A	138.40936952086	1.1000751799383	0.196973491330342	5.58488948187131	2.33848876854083e-08	3.26010562844128e-07	UP
EDA2R	190.995893268581	1.28453267439895	0.230218215335435	5.5796309276716	2.41029460552809e-08	3.34632554365838e-07	UP
TMEM52	14.0380821708514	-1.16178	0.208360728708534	-5.57582	2.46361167231608e-08	3.40907845825682e-07	DOWN
DPYSL3	2079.35928693772	1.00304741218445	0.17999383239695	5.57267656800803	2.50855032628395e-08	3.465554023951e-07	UP
CMKLR1	543.856868190406	1.02260470930889	0.183602230687481	5.5696747554746	2.55215297183067e-08	3.52000145925972e-07	UP
CDH22	18.159537112525	-1.50591	0.270439397712595	-5.56837	2.57128993977058e-08	3.5405819424759e-07	DOWN
RRAS2	1300.43635460302	1.06886404018482	0.191975674243143	5.56770561894769	2.58115408384929e-08	3.55125368178412e-07	UP
CPXM2	490.726234401609	1.75881396494591	0.315948010555998	5.56678284459139	2.59485435665306e-08	3.56718153333999e-07	UP
SLC1A7	75.7386730966672	1.60703024127912	0.288935805763295	5.56189371211282	2.66862817289361e-08	3.65663007148775e-07	UP
ANKRD63	8.06738053812799	-2.24902	0.404547372421989	-5.55935	2.70780962515146e-08	3.70335709810359e-07	DOWN
B3GALT5	18.7879777782215	2.31550830164419	0.416566413810615	5.55855735094596	2.72013580679763e-08	3.71508629417832e-07	UP
THBS4	14346.2905978432	1.65374571216187	0.297654953236401	5.55591531127133	2.76160751587037e-08	3.76255025621301e-07	UP
ECRG4	65.9767612018577	1.48914997984552	0.268092459965105	5.55461343463129	2.78226788160705e-08	3.78456017353173e-07	UP
ZNF536	141.334155662039	1.0093066625524	0.1817361011756	5.55369382320561	2.79695212608425e-08	3.80145621084865e-07	UP
TMEM200A	9.35553891206301	2.68990158897155	0.484885529855685	5.54749816884025	2.89786194642407e-08	3.92590184177241e-07	UP
DSG1	58.4924877766769	-1.18598	0.213912074647931	-5.54426	2.9519743930501e-08	3.99277116174304e-07	DOWN
PSMA8	2.1052463896293	-2.24645	0.406203878270611	-5.53035	3.19591204133948e-08	4.29505011059696e-07	DOWN
UBE2C	9.74286567767707	-2.02643	0.366441095593995	-5.53003	3.20170071497179e-08	4.29939011277467e-07	DOWN
SNCA	261.981088311434	1.20715467596463	0.218350855038485	5.5285090399663	3.2296378663447e-08	4.32653002525715e-07	UP
PDE6A	20.1793048536783	1.52330142645552	0.275903198803424	5.52114449220594	3.36798671110882e-08	4.49752056915079e-07	UP
MOG	87.6287814521903	-1.74505	0.316959814505387	-5.50558	3.67951413086574e-08	4.87547445366335e-07	DOWN
TMEM233	52.3129492608423	1.63163382291746	0.297051443633638	5.49277	3.95688787759673e-08	5.18015593360051e-07	UP
GRB14	374.850117370063	-1.11426	0.203624572135274	-5.47213	4.4465958681096e-08	5.75488166320287e-07	DOWN
SPNS3	19.0871412634173	1.2176804365765	0.222731425495584	5.4670347207051	4.57626440188781e-08	5.90727012969265e-07	UP
EDNRA	1161.66452912136	1.06845204242981	0.195513246657451	5.46485755157957	4.63278679961532e-08	5.96369237139753e-07	UP
GADD45G	883.423321451282	1.70647080753177	0.312437696015476	5.46179551729647	4.71342816562669e-08	6.06285449880266e-07	UP
ADAM18	8.42315538173479	2.69911633318465	0.494287471198113	5.46062057094469	4.74473125789699e-08	6.09378749246265e-07	UP
NGEF	12.5543285102453	2.7253142181043	0.49936655227213	5.45754257209269	4.82769424924512e-08	6.18615070122569e-07	UP
CD74	11317.5086582052	1.01249834136871	0.18572424443437	5.45162180873213	4.99125154122478e-08	6.36176287109523e-07	UP
AQP4	208.547518745682	-2.61825	0.481798101018558	-5.43433	5.50028402176914e-08	6.94731363020299e-07	DOWN
PADI4	23.4712186782398	2.12182139249843	0.391405425560084	5.4210321419592	5.92559035897438e-08	7.37909506600524e-07	UP
FAM131C	62.3097176003861	-1.05853	0.195461596262844	-5.41556	6.10977459281639e-08	7.58596477344586e-07	DOWN
MED12L	55.2304861618183	1.07641690639142	0.19879839914312	5.41461556547283	6.14205237652194e-08	7.6204090009743e-07	UP
APCDD1L	42.9082747565527	2.12999509757099	0.394312356544596	5.40179647484643	6.597678304299e-08	8.13165061143939e-07	UP
ACKR2	23.3567328908774	1.57806088794497	0.292601773969899	5.39320341956408	6.92125218195717e-08	8.48686973756923e-07	UP
EXOC3L2	43.4603855580678	1.09132358898953	0.202396808157241	5.39199999706362	6.96777691546243e-08	8.51904544416692e-07	UP
CHRNA3	29.5184701310709	1.9157849502388	0.355455552911422	5.38966105479918	7.05906933092178e-08	8.61811814608684e-07	UP
ANLN	43.3310898892627	-1.32618	0.247420295819179	-5.36004	8.32024937968332e-08	1.00266764224749e-06	DOWN
MATN4	5.63709416359524	4.63986367841416	0.86674533528493	5.35320294154093	8.64108415834719e-08	1.03131413704504e-06	UP
CMTM5	181.910980596746	-1.47298	0.275169233562556	-5.353	8.65083911370328e-08	1.03140841924132e-06	DOWN
TFRC	3057.67689275978	-1.30731	0.24432437472098	-5.35071	8.76111210269703e-08	1.04307528145434e-06	DOWN
PHACTR3	110.410019577123	-1.64913	0.308226651482058	-5.35039	8.77672635016846e-08	1.04419423481926e-06	DOWN
FAM81A	77.815854560226	-1.31664	0.246307806504055	-5.3455	9.01674251189242e-08	1.06896441395399e-06	DOWN
ADCYAP1	27.2857328142717	2.55186056604556	0.47769058935634	5.34207837228706	9.18869095360032e-08	1.08628303539431e-06	UP
METTL7B	416.989642618118	-1.10424	0.206990828928389	-5.33471	9.5698267961464e-08	1.12658388471243e-06	DOWN
CD5L	20.5940061945452	-2.28467	0.428278030671547	-5.33455	9.57816734506345e-08	1.12677614306527e-06	DOWN
EXPH5	16.7042238065489	-1.68572	0.317113214571874	-5.31583	1.06169567952836e-07	1.23599623841974e-06	DOWN
CCL24	13.9477571403846	2.51007723665481	0.472795809264074	5.30900906368406	1.1022285275095e-07	1.28140740717177e-06	UP
PRSS8	5.39878338584044	3.55606601905346	0.66994822696641	5.30797138631991	1.1085203841165e-07	1.28783083905761e-06	UP
ATP10A	198.925681201033	1.20950844856638	0.227897157209308	5.30725553305399	1.1128811359913e-07	1.29111120190041e-06	UP
CST2	5.90753142127094	4.28201145562094	0.807169665838431	5.30497073520854	1.12691073705082e-07	1.30648540177479e-06	UP
PHOSPHO1	23.5140398377465	1.08823397091009	0.205468218945632	5.29636153218439	1.18132841151005e-07	1.36445785563226e-06	UP
ARMS2	8.15096415279244	2.22022728139056	0.420619182601579	5.27847367221389	1.30264377704379e-07	1.49067525957484e-06	UP
LAMP5	9.05508827640998	2.29936245299363	0.435682934477115	5.27760504494676	1.30883179132117e-07	1.49673691371031e-06	UP
CPEB1	49.4331171078374	1.02753102979666	0.195215522004473	5.26357238013644	1.41282848722461e-07	1.59933327202737e-06	UP
FBLN1	4789.03338163171	1.10973578448503	0.211086844527634	5.2572474943589	1.46227464605866e-07	1.64643108439273e-06	UP
MKRN2OS	142.453440518106	1.70536981796451	0.324554295997264	5.25449774967356	1.48428960650147e-07	1.6678649564962e-06	UP
IRX6	796.708891020609	1.49810298525085	0.285487020327359	5.24753448872394	1.54148198994779e-07	1.72176568810724e-06	UP
ADGRE3	6.02487590207116	2.31101036685559	0.441097380125781	5.23922941051383	1.61248487150512e-07	1.79510492752913e-06	UP
RTN4R	30.2591221919258	1.10980912435935	0.212062595452137	5.23340347689858	1.66416927046778e-07	1.84295157654364e-06	UP
UCMA	3.89849712497734	4.10059367759082	0.783607952514999	5.23296587844715	1.66811541883727e-07	1.84369315526568e-06	UP
LMO1	17.346564349095	-1.43803	0.274837179502613	-5.23231	1.6740627264619e-07	1.84773848500877e-06	DOWN
HAPLN3	185.215010165744	1.2666709394687	0.242164853570285	5.23061427285555	1.68947702064562e-07	1.86352754233918e-06	UP
TROAP	11.9576186835073	-1.68311	0.32191242539661	-5.22846	1.70926510300092e-07	1.88231217651205e-06	DOWN
GPD1	337.570182971084	-1.4337	0.274480156398353	-5.22333	1.75733997283545e-07	1.92699439971689e-06	DOWN
CENPF	35.8952582409346	-1.38562	0.265429300038607	-5.2203	1.78629444285431e-07	1.95491598342082e-06	DOWN
CD6	21.5183915572428	1.68003971363751	0.321984194437749	5.21777075601864	1.8108939651291e-07	1.98054737761743e-06	UP
MSTN	19.1065915551215	2.18161119891867	0.418558254328717	5.21220445745966	1.86609714450744e-07	2.02785251347027e-06	UP
CXCL2	331.075540570009	1.93519957220304	0.372008834459999	5.20202584708007	1.9712780121916e-07	2.128245458021e-06	UP
NPPC	18.6772387583743	-2.25175	0.432976081248752	-5.20064	1.98606143530341e-07	2.13870808023474e-06	DOWN
HNRNPCL2	44.5235000782609	-1.17427	0.226817599545567	-5.17716	2.25285482090086e-07	2.39681495480136e-06	DOWN
VTN	1972.00016637628	1.03307310907634	0.199873657312716	5.16863063880411	2.35815424382491e-07	2.50092380947063e-06	UP
PTTG1	19.2828874947187	-1.41183	0.27389581288339	-5.15461	2.54159280766066e-07	2.66851359849321e-06	DOWN
LSP1	759.136092804644	1.05891588994244	0.205648058160726	5.14916551808544	2.61647915125467e-07	2.7300766001197e-06	UP
IQCN	30.937345476391	1.20461784006161	0.234123867945085	5.14521586643255	2.67213361265595e-07	2.78461092981127e-06	UP
DRD4	9.59447955915242	1.95024899727193	0.379054435844671	5.14503673575556	2.67468465568063e-07	2.78461092981127e-06	UP
SLC6A4	22.9828097102811	2.02594008898836	0.394897135284666	5.13029826749171	2.89283433403678e-07	2.98911207106916e-06	UP
C11orf80	74.3861674535999	1.04327361743903	0.203448881083262	5.12793981409054	2.92930051062465e-07	3.01534639718829e-06	UP
SULF1	850.844735134845	1.13384710276296	0.221111811627349	5.12793547489852	2.92936801012637e-07	3.01534639718829e-06	UP
F2RL2	79.2110719719172	1.74975793134495	0.341783314367597	5.11949488986181	3.06355070239801e-07	3.143835568087e-06	UP
CKAP2L	7.87141073757753	-2.00236	0.391353356366382	-5.11651	3.11239343182087e-07	3.19006084570829e-06	DOWN
RPRML	4.74311171490611	3.15767508768429	0.617722928264799	5.11179841835284	3.19106239330443e-07	3.26471724391724e-06	UP
S100A3	9.27989684661953	-1.27115	0.248896995013125	-5.10715	3.27055148322784e-07	3.33385888147721e-06	DOWN
ALAS2	9.57407527150002	2.56790612899016	0.503277960667251	5.10236157686223	3.35441084365218e-07	3.40693759144577e-06	UP
PRKAG3	24.7015318038169	1.18702594099536	0.232704767690073	5.10099536325917	3.37871841205887e-07	3.42748131667736e-06	UP
CLC	4.25118689179794	4.44077350418004	0.871496629974601	5.09557163096484	3.47690521499213e-07	3.50381108018313e-06	UP
HAPLN4	8.22840388074522	1.41990373742533	0.279014223699848	5.08900126522868	3.59954212107941e-07	3.61654952703427e-06	UP
CALB2	14.1844498884628	-2.31552	0.456266532017148	-5.07493	3.87631771013477e-07	3.87839554571495e-06	DOWN
APOB	1050.82644167207	-1.14349	0.225466701831879	-5.07167	3.94335915123267e-07	3.93843581341009e-06	DOWN
UCHL1	398.092621013092	1.71935056578754	0.33947735869504	5.06469878402723	4.0904660767269e-07	4.05881509881484e-06	UP
MELK	6.67871975721104	-1.94735	0.384554094441682	-5.06392	4.10726895062661e-07	4.07308211933745e-06	DOWN
ECM2	815.746560693183	1.00954512735435	0.199401037645038	5.06288803346891	4.12952405849309e-07	4.0927359680605e-06	UP
ANGPTL8	6.65075964353227	-1.81312	0.358458005722672	-5.05811	4.23435069286895e-07	4.18674851615688e-06	DOWN
HHIP	15.2044649436905	1.62837396442776	0.322146553347437	5.05476140442063	4.30929156857182e-07	4.2533366075463e-06	UP
ADH1A	124.99503068161	-1.27787	0.252828701921705	-5.05428	4.32024698414102e-07	4.26164586533089e-06	DOWN
HJURP	8.4618349991951	-1.90265	0.376691555798726	-5.05095	4.39627427520895e-07	4.32673370884928e-06	DOWN
CMA1	17.1631807527242	2.00269469268737	0.39649981381097	5.05093476195717	4.39653219894382e-07	4.32673370884928e-06	UP
CLDN5	878.136705090399	1.56708334996168	0.310620535755573	5.04500884382873	4.53500391544507e-07	4.44737482636087e-06	UP
TOP2A	46.3666367273039	-1.81399	0.360837116576839	-5.02717	4.9778108878964e-07	4.82740429554076e-06	DOWN
PLD4	26.0715785436322	1.26483313361206	0.251863874008274	5.02189183975829	5.11649949833567e-07	4.93127223594612e-06	UP
C16orf89	244.572251850159	1.44765790096309	0.2882803606933	5.02170143495568	5.12157528067339e-07	4.93209379466363e-06	UP
DUOX2	37.020106779357	1.10380311027827	0.219814119304932	5.02152961678975	5.12615975086773e-07	4.93209379466363e-06	UP
DLGAP5	7.3257358176946	-1.98107	0.394884541525357	-5.01682	5.2533334497106e-07	5.04001990986227e-06	DOWN
ETNK2	105.553563911516	-1.00618	0.201328931547133	-4.99768	5.80229839088137e-07	5.51005147927734e-06	DOWN
ELANE	14.3223742156706	-1.28876	0.25787972862722	-4.99751	5.80759662043197e-07	5.51196698455575e-06	DOWN
HBG2	7.15160067043771	3.04836753009502	0.610092340025453	4.99656745398219	5.83597678394439e-07	5.53265090256669e-06	UP
IER3	1094.7855496134	1.60950068937105	0.322320441963399	4.99348002741265	5.93009208562354e-07	5.60921266590033e-06	UP
RASEF	7.35745758525508	2.25077003806439	0.450998495920174	4.9906375706911	6.01803215437821e-07	5.68599112268839e-06	UP
DPT	2875.56240765089	1.08448375919033	0.217342823739244	4.98973805774895	6.04612222221235e-07	5.70611276465985e-06	UP
RIMS4	9.86886174488541	2.20268092342274	0.441904019751575	4.9845233918918	6.21147312925549e-07	5.83593607932679e-06	UP
CACNA1E	28.052450682327	-2.40658	0.482871364218827	-4.98389	6.23191292393509e-07	5.84859805637908e-06	DOWN
FHAD1	7.65818576034858	1.65317822651108	0.332538895457804	4.97138304448616	6.64769618456248e-07	6.1903906986954e-06	UP
ISLR2	144.871835726424	1.13057134567001	0.227647313125401	4.96632852875897	6.82323279871327e-07	6.3257995466658e-06	UP
LMX1B	37.4743645342572	1.07020678365041	0.215500253257452	4.96615093241615	6.82948100080918e-07	6.32809990803052e-06	UP
NXPH4	79.1397687034805	1.36240236850854	0.274617140204355	4.96109735719598	7.00960456495283e-07	6.47713680344569e-06	UP
RORB	253.541660771919	-1.10427	0.222771290792794	-4.95696	7.16051893615784e-07	6.59843980299043e-06	DOWN
EPHA3	544.561523613509	1.10712592565377	0.22339403038145	4.95593335132248	7.198389009138e-07	6.62606777887722e-06	UP
SGPP2	636.630421120959	-1.89438	0.382639514751327	-4.95082	7.3902332817418e-07	6.78036749863356e-06	DOWN
CAMSAP3	18.1326209888948	-1.81494	0.366787304566541	-4.94821	7.48980393913774e-07	6.86797032606849e-06	DOWN
PPP2R2C	184.701128853818	-1.33336	0.26960238529984	-4.94564	7.58936134521417e-07	6.95167291375424e-06	DOWN
PTPRT	26.8078061471281	1.10576428925791	0.223596184323708	4.94536296584141	7.6002118976195e-07	6.95781796556458e-06	UP
ROPN1L	5.11465102501858	1.62330391832654	0.32884440747486	4.93638900777305	7.95822942092179e-07	7.26183031189925e-06	UP
GDF15	20.2775501535123	1.79745992579839	0.36416415091502	4.93585082793565	7.98020874406193e-07	7.27398408526838e-06	UP
OMD	593.081013369583	1.12582266114105	0.228349569913088	4.93025960841331	8.21204126666812e-07	7.44884851620214e-06	UP
NEURL1	11.4290132541355	1.10828458082059	0.225204411651172	4.92124	8.59983311777278e-07	7.75046118806142e-06	UP
ADAM8	80.6722536441317	1.0084560017775	0.205140032923443	4.91593955312395	8.83576598447314e-07	7.92059940091592e-06	UP
NTN5	11.1332269664443	1.13915105419007	0.231848842455763	4.91333509421088	8.95400472123074e-07	8.01803439829185e-06	UP
HP	699.718633095168	-1.36124	0.277422461010373	-4.90674	9.26007336810332e-07	8.26567335338829e-06	DOWN
KIAA1755	329.355985586538	1.28776746508027	0.262667174631713	4.90265853312601	9.45482553456475e-07	8.41269142770938e-06	UP
BMP7	157.615547169439	-1.89328	0.386518420893292	-4.89829	9.6673980422487e-07	8.58364797630739e-06	DOWN
CD163L1	120.148860218566	1.15010265066272	0.234872505888632	4.89671043578025	9.74542781106765e-07	8.64379312556101e-06	UP
NT5E	254.362878825219	1.05120241918404	0.214690243099351	4.89636792063056	9.76242107555983e-07	8.65429612919945e-06	UP
B3GALT2	1319.65368385205	-1.25036	0.255671334460266	-4.89049	1.00583761727188e-06	8.88384128945867e-06	DOWN
CCL4L2	10.6681964980987	2.54758631181805	0.520948748877747	4.89028204272721	1.00691597029659e-06	8.88869226747897e-06	UP
OTUD1	1948.36046635705	1.55618474323259	0.318246794614802	4.8898677679257	1.00903737258269e-06	8.89806762310582e-06	UP
CD1E	10.3985598674013	2.18706759942801	0.447786124984407	4.88417902520799	1.03860678555787e-06	9.1300656151683e-06	UP
COL20A1	4.74821376022621	3.9660436257752	0.813074228587181	4.87783708587923	1.07255452426107e-06	9.39407896405724e-06	UP
HEY2	1067.98222945258	-1.11976	0.229579954201722	-4.87743	1.07477883139798e-06	9.40865533541148e-06	DOWN
TBC1D10C	47.3397885604693	1.16304557536642	0.238579821407688	4.87486983812849	1.08880221610954e-06	9.50075976269155e-06	UP
TC2N	170.390303253075	-1.14244	0.234356927116578	-4.87479	1.08925908107292e-06	9.50075976269155e-06	DOWN
MXRA5	1465.14885508828	1.68400979690774	0.346044172417383	4.86645905678356	1.13615447283247e-06	9.86879989095797e-06	UP
MEI4	18.5136786739836	-1.27264	0.261874567573829	-4.85975	1.17536427715503e-06	1.01568644505799e-05	DOWN
MMP25	98.4964005880478	1.03464312498717	0.213164816020287	4.85372372562979	1.21164506274603e-06	1.04381668764464e-05	UP
CHRDL1	305.435858235923	1.67656893105286	0.346045671307256	4.84493542346386	1.26652866056238e-06	1.08775127652287e-05	UP
SERTM1	17.9596759728437	-1.8107	0.373825049446903	-4.84371	1.27439973447083e-06	1.09339331661774e-05	DOWN
SPP1	407.645773953465	-1.93262	0.399784204376686	-4.83415	1.3371566437741e-06	1.14120980072199e-05	DOWN
RASL10A	38.581091942276	1.13752687713592	0.235318843816077	4.83398124301935	1.33829201615146e-06	1.1412166283923e-05	UP
KLHL35	12.0109259699322	1.10009100035554	0.227687973937182	4.83157270598337	1.35458732866269e-06	1.15335593178938e-05	UP
CXCR4	238.752146128483	1.15759937862665	0.239902464855835	4.82529172562811	1.39798488475949e-06	1.1884993967143e-05	UP
ANKRD23	680.471375862598	1.30209395820655	0.270121327456136	4.82040411421416	1.4326770561539e-06	1.21430584592984e-05	UP
C9orf131	10.6890652199964	1.07827439252396	0.223715859683658	4.81984	1.43674227145558e-06	1.21713733828453e-05	UP
TFF3	33.0245552741192	1.16567687269367	0.241958494750602	4.81767285705421	1.45242248771282e-06	1.22856220398225e-05	UP
MEI1	17.0458730865444	1.40486950538962	0.292129320806787	4.80906709915227	1.51636304384497e-06	1.2775016436084e-05	UP
SCG5	4.60762218687505	1.97309926529434	0.410410179876544	4.80762749571142	1.52732013604886e-06	1.28544343514453e-05	UP
FAM184A	29.8791339845988	-1.06391	0.221332724224524	-4.80684	1.5333819465467e-06	1.28989901452369e-05	DOWN
PRODH	351.380341859759	-1.26879	0.263999537551252	-4.80604	1.53949611036144e-06	1.29439415205014e-05	DOWN
DOK5	306.714332914131	1.14542520727209	0.238427318223811	4.80408543704241	1.55460441494186e-06	1.30448549283758e-05	UP
CH25H	53.0486471178375	2.75701192026958	0.574232386837025	4.80121285992888	1.57707522072515e-06	1.3200273786508e-05	UP
ASPN	2330.68095760409	1.54398036857106	0.321587829749555	4.8011156696243	1.57784092882363e-06	1.3200273786508e-05	UP
ACAN	26.8570994721473	1.71567459060063	0.357430888741862	4.80001769472056	1.5865161217435e-06	1.32530503874535e-05	UP
FOXP3	16.2263511963822	1.18964905370464	0.248045094228644	4.79609990838215	1.61784611663877e-06	1.34946360046746e-05	UP
WNT10B	10.3216802846163	1.51504288487936	0.316918167130966	4.78054918275882	1.74816983095731e-06	1.44170373049838e-05	UP
CCL3L3	6.49326817635056	2.57490028961398	0.538931347839967	4.77778904480907	1.77233175697978e-06	1.45793205779204e-05	UP
GALR1	7.28457711370036	2.27624142249665	0.47642968341567	4.77770697698257	1.77305505927087e-06	1.45793205779204e-05	UP
TPX2	36.922380897028	-1.27857	0.267897289838821	-4.77262	1.81846993610272e-06	1.48871717624705e-05	DOWN
CFAP77	41.9726051752933	-1.00501	0.21102636621582	-4.76249	1.91221825813149e-06	1.56014349287766e-05	DOWN
AMH	6.46926408042971	1.79687134088831	0.377490822866851	4.76003979975456	1.93554787287736e-06	1.57688015113806e-05	UP
BMP2	185.754019020857	1.16821095829412	0.245963729118517	4.74952531611367	2.03894672418325e-06	1.64743722726619e-05	UP
TEX9	20.2627273480097	1.00201772705796	0.211310220257633	4.74192741759618	2.11694473279487e-06	1.70400357289032e-05	UP
FAM167B	45.6254846949381	-1.07022	0.2259076952659	-4.73742	2.1645187213019e-06	1.73564439136757e-05	DOWN
MYH11	4143.06201919064	1.07114968191382	0.226228447284283	4.73481	2.19255780978087e-06	1.75290014861501e-05	UP
CCNA1	10.9355204193597	1.78637527854921	0.377290968017489	4.73474169799476	2.19334252776281e-06	1.75290014861501e-05	UP
FSCN1	385.77425101017	1.08204634591034	0.229089472378798	4.72324779779135	2.32107750317258e-06	1.84271176634198e-05	UP
ST8SIA2	279.671025357171	1.01248958109468	0.214381024282586	4.72285074895469	2.32561522975712e-06	1.84544214665517e-05	UP
LTBP2	7210.17511480907	1.37942762255108	0.292093816782676	4.72254989080238	2.32905929920023e-06	1.84730251025801e-05	UP
LAMB3	103.304735450558	-1.04613	0.221661643165503	-4.71947	2.36459033560347e-06	1.8745990112224e-05	DOWN
GPR85	43.5658179359326	1.04354451990046	0.2213668965247	4.7140947281791	2.42787702978144e-06	1.91663093154598e-05	UP
LMAN1L	159.222238471913	-1.47783	0.314870668522255	-4.69344	2.68646440561381e-06	2.09808998372415e-05	DOWN
SLC4A8	35.3696044198049	1.50789390455315	0.321606210306222	4.68863428699771	2.75034406299291e-06	2.14598373962926e-05	UP
AZGP1	2437.56134551616	-1.11831	0.239072345297583	-4.6777	2.9011263553627e-06	2.2479714780322e-05	DOWN
LBP	2.10002840424902	-2.46764	0.52756032412627	-4.67746	2.90443597218363e-06	2.24949838159119e-05	DOWN
DUSP5	655.705636963848	1.21901460682171	0.261077454622991	4.66916842199961	3.02421377918221e-06	2.33139946061618e-05	UP
DNAJC22	10.8129118043137	1.4938496739889	0.320335565578775	4.66339000257385	3.11042475103946e-06	2.38811816237257e-05	UP
CCL5	77.2660427377425	1.51856471666939	0.326255637437919	4.65452406767483	3.24729906467041e-06	2.48730646221831e-05	UP
LAMP3	3.64671893981068	2.79776983536788	0.601095941300879	4.65444805585112	3.2484971594184e-06	2.48730646221831e-05	UP
CCN1	4303.33450962692	1.88995813686128	0.406159601815741	4.65324007708349	3.26759426315538e-06	2.49623992845599e-05	UP
ADH1C	172.906636342513	-1.09323	0.234947467905967	-4.65307	3.27029300266875e-06	2.49716600690147e-05	DOWN
GABRD	17.4254418346636	1.3871028972159	0.29825797856771	4.65068161420871	3.30839750840783e-06	2.5216773930918e-05	UP
HPR	2296.5994412476	-1.30632	0.281385583017341	-4.64246	3.44293519995069e-06	2.61001211299511e-05	DOWN
LSAMP	265.599808055815	-1.57782	0.339886063588038	-4.6422	3.44719755757087e-06	2.61206458139978e-05	DOWN
NMUR2	1.52887175943785	-2.20495	0.475755847604879	-4.63463	3.57572856539823e-06	2.70092914434015e-05	DOWN
SLC22A7	46.0106061639959	1.76415126427455	0.38160375509116	4.62299241225527	3.78243563633761e-06	2.83792479923339e-05	UP
S100P	9.34442393006062	2.01578466712058	0.43614997311829	4.6217695548817	3.80480534440958e-06	2.85343415092574e-05	UP
CYP3A43	3.26349476034594	-1.29857	0.28111276411613	-4.61939	3.84871462782101e-06	2.88250365727887e-05	DOWN
LUZP2	3.21484976964371	3.1777165786192	0.688404524672613	4.61605998323505	3.9109395099214e-06	2.92115943066445e-05	UP
CUX2	9.85069	2.46322191363635	0.534695082450062	4.60677869403523	4.08954836401761e-06	3.03849283357505e-05	UP
SLC7A11	8.72783715189193	-1.1617	0.252345979350656	-4.60358	4.15287054089354e-06	3.08281361981753e-05	DOWN
CHSY3	47.8289798953994	1.1115904183965	0.241598845566621	4.60097570329649	4.20516482486737e-06	3.12025458891108e-05	UP
ZNF541	61.8465997430101	1.03413165816715	0.224778541970792	4.60066894775716	4.21136285865929e-06	3.1220955279178e-05	UP
THRSP	37.506193835864	-2.67949	0.58251509649741	-4.59987	4.22758604989132e-06	3.13274009934382e-05	DOWN
CCDC175	7.29455314714473	1.03870975836685	0.225841353252496	4.5992894720461	4.23934369740725e-06	3.13799797281066e-05	UP
KCNK17	9.06515584755425	2.16204107675249	0.471995500863539	4.58063916456181	4.6355703642381e-06	3.40888438551701e-05	UP
FAM111B	7.59749381112697	-1.68952	0.368994308068611	-4.57872	4.67828607978982e-06	3.43490069293659e-05	DOWN
GRB7	19.6850306768954	-1.21823	0.266124578396438	-4.57767	4.70180739946824e-06	3.4506624073249e-05	DOWN
C1QL1	29.5008068915008	-1.46118	0.319840589280857	-4.56846	4.91332038560219e-06	3.58842855816358e-05	DOWN
PIWIL2	22.5754002020409	1.05427398401032	0.230796530787579	4.56798020495662	4.9244652555156e-06	3.59366167799334e-05	UP
HOPX	323.915950898659	-2.03494	0.447231189419978	-4.55009	5.36224097203897e-06	3.87442090706592e-05	DOWN
CMTM2	4.79830822015094	2.10922299846812	0.464413612868284	4.54169072573317	5.58048674046047e-06	4.01828533017555e-05	UP
KCNMA1	133.083042918976	1.08372128636272	0.238644767673265	4.54114832237373	5.59486516015842e-06	4.02174325312372e-05	UP
CCNB2	12.1174223562714	-1.32979	0.293081584003493	-4.53727	5.69861683629413e-06	4.08408977102837e-05	DOWN
BIRC5	11.4952599210972	-1.60739	0.354429511936466	-4.53515	5.75617174431384e-06	4.11480549500971e-05	DOWN
KCNIP2	4686.58591514125	-1.67667	0.370297176804763	-4.52791	5.9569045829802e-06	4.23845997837715e-05	DOWN
P2RX1	63.2098573906895	1.75858360489173	0.388574640516776	4.52572922039621	6.01876044882611e-06	4.27360287940786e-05	UP
HGFAC	5.43242906842898	-1.49778	0.331326852692411	-4.52054	6.1681397003442e-06	4.36700672248497e-05	DOWN
GRIA3	102.766307553645	1.49776111739374	0.331480430938366	4.51839981368983	6.23087438444826e-06	4.40726142249879e-05	UP
ECT2L	173.175681734502	1.33821343561153	0.296783524261064	4.50905567936574	6.51168189053902e-06	4.58657207879098e-05	UP
HBG1	5.60058840838381	2.7997795053897	0.621233839276061	4.50680456919789	6.58111957922273e-06	4.62578359043358e-05	UP
NRK	321.990437780568	1.03432315966374	0.229978338181709	4.49748079685014	6.87633695061935e-06	4.81245965383229e-05	UP
FAM181B	13.6227585984054	1.37542479200231	0.305825111622704	4.49742267632741	6.87821633957457e-06	4.81245965383229e-05	UP
FSTL4	5.77294158054604	2.18231234464493	0.485829690614149	4.4919287289466	7.05810453631704e-06	4.92008767772344e-05	UP
ASB18	389.048681450609	1.13255646252597	0.252264222447488	4.48956436048607	7.13689818206512e-06	4.97067796685373e-05	UP
DHRS7C	360.437621949806	-2.31172	0.515115665804283	-4.48778	7.19697654672406e-06	5.00836822735781e-05	DOWN
IL20RA	105.264919134389	-1.28206	0.285692847264228	-4.48753	7.2053013451346e-06	5.0120851882781e-05	DOWN
CSRNP1	1190.96398832069	1.35272954275085	0.301550160596217	4.48591882715723	7.26003796664925e-06	5.04601926841985e-05	UP
ANKRD24	34.5691594764037	1.28806427229712	0.287552302010265	4.47940866163242	7.48501103157521e-06	5.16813400408681e-05	UP
SYTL1	26.163342122232	1.15007157993842	0.256829918269673	4.47795018464649	7.53631812098808e-06	5.19501879829621e-05	UP
SIGLEC16	28.1873924117133	-1.09244	0.243991125286974	-4.47739	7.55605739226998e-06	5.20648925893123e-05	DOWN
CXCL9	129.339997385727	1.94898327604949	0.436429474846697	4.46574621646281	7.97901491127813e-06	5.47770623189871e-05	UP
SMIM41	11.3401754486018	1.46876160511849	0.329322237521614	4.45995270824092	8.19777398800368e-06	5.58905865359066e-05	UP
ART5	28.2518143015956	-1.16293	0.260869208126603	-4.45789	8.27710688605525e-06	5.63628368783308e-05	DOWN
HSH2D	21.1016948645171	1.30138021916677	0.291945150849797	4.45761888963972	8.28750746414111e-06	5.6410793310416e-05	UP
ADAM11	496.159196693499	-1.56172	0.350481762092046	-4.45594	8.3528256727117e-06	5.68093597068356e-05	DOWN
HDC	28.547844187704	1.35168609375692	0.303407180590003	4.45502341483297	8.38840392616126e-06	5.70051770046857e-05	UP
LEF1	22.1341045238923	1.46100685156197	0.328242216199698	4.45100227654176	8.54704356519388e-06	5.78958809885855e-05	UP
KRT18	81.9251541159392	-1.10325	0.247925908563117	-4.44993	8.59000939839005e-06	5.8140035408362e-05	DOWN
ZAP70	52.5643632569546	1.0637927428002	0.239446420290378	4.44271725386469	8.88298653181609e-06	5.98337172205207e-05	UP
AZIN2	130.696010371591	1.06222134660164	0.239665241056299	4.43210430482123	9.33178528295642e-06	6.25058456811742e-05	UP
CCL22	4.87528529513327	2.37427598676233	0.53574566322207	4.43172227000963	9.34833796391933e-06	6.25917614411641e-05	UP
PHF24	17.1785386488833	1.33007999924744	0.300944426799757	4.41968642978875	9.88442191689614e-06	6.58138738731424e-05	UP
MARVELD2	24.0879342218301	-1.01109	0.229228578395529	-4.41084	1.02972336838438e-05	6.82648889719384e-05	DOWN
VGLL2	87.0473593262744	2.70689893545327	0.613800947709895	4.41005988269123	1.03342037792329e-05	6.84559500344376e-05	UP
NKG7	39.0837350009913	1.42602220126883	0.323892410197553	4.4027651046193	1.06879866148138e-05	7.06045958089885e-05	UP
MAS1L	1.99076741114823	2.89152749590157	0.658468706568348	4.39129068254579	1.12679778682431e-05	7.40574179219938e-05	UP
SLC35G3	7.00523937949751	1.58786083987484	0.362004199399258	4.38630502770376	1.15292413924866e-05	7.55381147240179e-05	UP
CYP8B1	4.65490348231412	1.99598596436645	0.455219588634728	4.38466624503727	1.16163741410957e-05	7.60496762261367e-05	UP
GCNT3	3.81690789572819	-1.78626	0.408092905388283	-4.37709	1.20274445383687e-05	7.8465646912643e-05	DOWN
PCSK1N	4.76600815559043	1.76557497905921	0.403819876694753	4.3721844340857	1.23009540575255e-05	7.99086338794941e-05	UP
SNAI1	93.591152977974	1.49789926528782	0.343584769323809	4.35962067886697	1.3028808816795e-05	8.40841180612138e-05	UP
FAP	201.182776285805	1.41357400579597	0.324550150017446	4.35548714341985	1.32771310048776e-05	8.552244008855e-05	UP
IGSF1	471.411128642291	1.53444177806237	0.353607572405255	4.3393917376402	1.42877632975726e-05	9.13318628751605e-05	UP
HLA-DQA1	306.083352746983	1.70721	0.393483563152976	4.33871851920096	1.43315939943522e-05	9.15771957060184e-05	UP
ACTA1	203299.599649373	1.04824861232483	0.241961942101981	4.33228714903859	1.47568303174024e-05	9.39727037536173e-05	UP
GFI1	14.1726277834579	1.21292246975374	0.280768820883304	4.32000414411354	1.56026270684243e-05	9.86111859000976e-05	UP
LHCGR	8.97824749811016	1.78443650572466	0.413305368544798	4.31747720095545	1.57822704617618e-05	9.95966797472339e-05	UP
PLD5	17.3490917651947	1.57182865337802	0.364354191464087	4.31401282104626	1.60317642898577e-05	0.000100943631298845	UP
MARCHF11	42.623271910929	-1.31248	0.304393480674431	-4.31177	1.61950652234153e-05	0.000101857319613685	DOWN
KNG1	5.43466996221168	-1.714	0.39837950206253	-4.30242	1.68940924617041e-05	0.00010569976136468	DOWN
ZIM2	11.6925972956176	-1.12324	0.261225711216297	-4.29988	1.70889165043615e-05	0.000106799370668441	DOWN
C12orf75	31.7144236722128	1.31894657993485	0.306810511591614	4.29889632233481	1.71650739578057e-05	0.000107235432286046	UP
ANKRD45	12.0360681260808	1.23755283083861	0.287919983375982	4.29825264758558	1.72149872067506e-05	0.000107507275124983	UP
SEC14L5	553.430466922047	-1.45914	0.33964840655109	-4.29603	1.73886038580152e-05	0.000108229402078843	DOWN
C2CD4B	35.0678025773891	1.51888285091097	0.353958155271368	4.29113675809077	1.77760792460138e-05	0.000110469911201839	UP
KCNF1	5.13367233240666	1.5658087294428	0.365046408120748	4.28934155934736	1.79203600256279e-05	0.000111250601652078	UP
ADAMTSL2	360.799493324419	1.00176807811233	0.233777108341796	4.28514188244509	1.82622601927799e-05	0.000113080615178219	UP
GRXCR2	18.6053673354702	-2.05942	0.480974211079978	-4.28176	1.85422268424174e-05	0.000114560819685829	DOWN
B3GNT5	164.73962367948	1.31784345610017	0.308241410903933	4.27536148447908	1.90827415395284e-05	0.000117511354517059	UP
TAC4	10.2305851189382	1.30873478060294	0.306377779003031	4.27163740419306	1.94042906701171e-05	0.000119239855448215	UP
ETNPPL	185.21350903971	-1.5297	0.35811742781125	-4.27149	1.94167874378722e-05	0.000119262381048927	DOWN
CYP1B1	1080.29883041792	1.32515005185121	0.31025490333699	4.27116554032951	1.94453993519913e-05	0.000119366727405505	UP
FAIM2	119.257805452778	-1.1999	0.281815891310339	-4.25775	2.06491275046229e-05	0.000125910959328552	DOWN
TNN	15.1078481055294	1.26127176051159	0.296290469207276	4.25687590925931	2.07303340630537e-05	0.000126314429425187	UP
TAF7L	2.82448182554441	2.42622246054627	0.570821955814747	4.25040143573887	2.13387722821129e-05	0.000129880447669281	UP
ANTXRL	6.13998254828656	-2.22431	0.523564677248373	-4.24839	2.15312006691574e-05	0.000130848806438632	DOWN
PDE11A	48.9479279517872	-1.20845	0.284576585364964	-4.24648	2.17158381957766e-05	0.000131806525257865	DOWN
MAGEL2	3.52398022468555	1.87202192206885	0.440941627413461	4.24550962232806	2.18097148676958e-05	0.000132267653452138	UP
PCP2	16.1621141837598	-1.00245	0.236231044483623	-4.2435	2.20058670315039e-05	0.000133409079849236	DOWN
EGR3	256.602871012767	1.96686308768998	0.464085858139476	4.23814484581614	2.25374354596428e-05	0.000136140373350068	UP
PLVAP	821.355341609842	1.13697753886368	0.268365325860672	4.23667824901479	2.26850843406529e-05	0.000136835451288556	UP
PLCH2	15.9303749662714	1.23323145853915	0.292043783532132	4.22276222977185	2.41326368403155e-05	0.000144580658445243	UP
S100A9	562.171220924955	-1.21576	0.288290017386787	-4.21713	2.47428117588728e-05	0.000147762740891183	DOWN
PRRX2	15.8582901050855	1.53977378726351	0.365501534592722	4.21276969186812	2.52258241119464e-05	0.000150006590887288	UP
RRM2	23.5030528280007	-1.23809	0.294432223059299	-4.20501	2.6106537913673e-05	0.000154588722166893	DOWN
FAM133A	19.8846283135976	1.70238031762093	0.404863951347119	4.20482068595274	2.61289226013737e-05	0.000154665176455418	UP
C1orf116	33.7307084345207	-1.18626	0.282411990269976	-4.20046	2.66377296947e-05	0.000157344311231106	DOWN
KLRB1	15.0067249912333	1.45091746373574	0.345913215691765	4.19445513474864	2.73528281818334e-05	0.000161228126535656	UP
F7	4.46429137593446	1.77973643892683	0.425192087965966	4.18572332199486	2.84259431970474e-05	0.000166850950303005	UP
DNAH3	38.8239156730132	-1.22376	0.293050762454748	-4.17594	2.96758235852713e-05	0.000173580835796996	DOWN
CLSPN	12.2573974714427	-1.02588	0.245704459441607	-4.17527	2.97630806394233e-05	0.000173912812626756	DOWN
ITGA10	424.133005802597	1.15368720931794	0.276391222977833	4.17410942680502	2.99153952321655e-05	0.000174738777644349	UP
MRAP2	21.768012321174	1.22345841752258	0.293132079236644	4.17374454787967	2.99633710148788e-05	0.000174897383488169	UP
TAS2R31	4.58369448036687	1.41113180871245	0.338574463536337	4.16786249610642	3.07469308858889e-05	0.000179159796029153	UP
GPA33	84.7517166382008	1.34335368782116	0.322427623234884	4.16637282607311	3.09484411984554e-05	0.000180271450656329	UP
GZMK	25.501323502792	1.53648257295383	0.369392553994632	4.15948441932091	3.18966777041247e-05	0.000185088873489323	UP
MLXIPL	53.5359006595481	-1.86845	0.449364045985811	-4.15798	3.2107921276603e-05	0.0001861217976279	DOWN
PTGS2	60.4737498489357	1.56353529008112	0.376346896128361	4.15450560683737	3.25991624289023e-05	0.000188708935094118	UP
EXOC3L4	18.1818799702075	1.15521945208458	0.278245813384035	4.15179455185602	3.29878338231276e-05	0.000190368471451296	UP
CHST9	199.825688186595	-1.66075	0.400114189886767	-4.15068	3.31484060433359e-05	0.000191098171970487	DOWN
KIF14	5.63134033593855	-1.68589	0.40624174533612	-4.14996	3.32532136961808e-05	0.000191570897421859	DOWN
VAT1L	969.037058908481	1.02459903763284	0.246943437853726	4.1491243765698	3.33749447420866e-05	0.000192199211365806	UP
TMEM119	132.017323623751	1.51853915542327	0.366206353853673	4.14667615524235	3.37336663838284e-05	0.000193873370366724	UP
DNASE1L3	59.3378981381028	1.4293889353845	0.345085246630573	4.14213284787199	3.44090926682711e-05	0.000197036507196525	UP
HLA-DQB1	383.257953210283	1.49279309690023	0.36102163237685	4.13491315484937	3.55088890662258e-05	0.000202482629811109	UP
ZNF488	4.00338125205373	1.74240609202613	0.421831521178692	4.13057347435169	3.61859416205163e-05	0.000205854261186269	UP
GLI2	75.1758866754889	1.01464495723034	0.245731974537048	4.12907176260597	3.64230717132899e-05	0.000207063005655349	UP
KDF1	1.70651329433476	-1.88491	0.45689600358531	-4.12547	3.6997540302929e-05	0.000209760944835945	DOWN
VSIG4	836.171321641343	-1.05788	0.257071496119148	-4.11514	3.8694610044836e-05	0.0002180579517421	DOWN
SLC4A1	5.07553547846283	2.2584935396611	0.548955471391262	4.11416527817315	3.88582954684967e-05	0.000218848209631402	UP
MCEMP1	8.15523631350652	-1.51879	0.369312347208724	-4.11248	3.91439263680137e-05	0.000220146909627139	DOWN
GZMM	7.41795345134081	1.54308434390052	0.375424627242902	4.11023740033477	3.95252546157627e-05	0.000222047710917042	UP
CXCL14	75.8142385681003	1.35931904324094	0.331400956201358	4.10173542895581	4.10062990465101e-05	0.000229698171951425	UP
NSG1	102.403764375285	-1.27546	0.311407280197869	-4.09579	4.20725770540952e-05	0.000234965831759224	DOWN
SYT13	205.788129104369	-1.1278	0.27547046156327	-4.0941	4.23820244467579e-05	0.000236458196174389	DOWN
PRSS35	12.7181337861875	1.57464	0.384758834705241	4.09253088595953	4.26690389156697e-05	0.000237901488464765	UP
MT1G	84.6205803463798	1.52204130073575	0.372172048720492	4.08961743894645	4.3208525431435e-05	0.000240510277906785	UP
HTR2A	7.1708099829093	2.10688750688752	0.51563640671161	4.08599447103409	4.38884232973986e-05	0.000243487986450792	UP
PDE8B	261.039350118009	1.07614158116861	0.263484563756126	4.08426803387487	4.42159705469699e-05	0.000244820068957992	UP
CROCC2	2.48477	2.40969563523376	0.590048166262416	4.08389649017582	4.42867640011214e-05	0.000245050510031238	UP
SLC36A2	8.36715760108824	-1.525	0.373672312965632	-4.08112	4.48197397984319e-05	0.000247429118920098	DOWN
TTK	7.48624328502395	-1.40666	0.344750554737276	-4.08022	4.49924713148019e-05	0.000248138058311673	DOWN
ARTN	6.00741554775495	1.58091112962494	0.387964764052407	4.07488327834687	4.60374320169878e-05	0.000252825515067432	UP
BCL11B	12.6301872450035	1.46570561383591	0.360501055879353	4.06574568904016	4.78791239630397e-05	0.000261058553539469	UP
AJAP1	17.5784647616236	1.40494358265019	0.347205027965208	4.04643789545288	5.20029131126069e-05	0.00028135167065336	UP
HLA-DQB2	58.3056655929815	1.00260645471157	0.247828309750233	4.04556870731202	5.21962535689443e-05	0.000282306781617738	UP
STC2	433.169023222355	-1.00074	0.247538252757894	-4.04276	5.28263147498969e-05	0.000285072040309514	DOWN
KREMEN2	4.03242300287636	1.57264530358024	0.390365070079237	4.02865272566785	5.60974125478826e-05	0.000300477025695762	UP
TMEM72	3.49756237678831	1.80058918694901	0.447316280123111	4.02531556967577	5.68989602996509e-05	0.000304215669660673	UP
CPNE4	869.739016494283	-1.31903	0.327700900144063	-4.02511	5.69477769320086e-05	0.000304379797862174	DOWN
SPINT1	19.6921460502999	-1.09935	0.273141936227975	-4.02481	5.70202327315825e-05	0.0003046701302983	DOWN
ITGBL1	332.220955805207	1.33635003389217	0.332199851283308	4.02272917561453	5.75276325545065e-05	0.000307185854826178	UP
CARD11	25.7644513030836	1.13882376292095	0.283215126686456	4.02105557088314	5.79379338132768e-05	0.000308787864888718	UP
RHOH	11.5402679291364	1.48113184140671	0.368958626476576	4.01435753258026	5.96079343641801e-05	0.000316963107471097	UP
BPI	7.1374467776148	1.80004424093903	0.44873642834413	4.01136196493189	6.03694699605069e-05	0.000319824098239809	UP
PRELP	6347.29897116133	1.08245464058792	0.270462210408244	4.00224	6.27456384726466e-05	0.000331050245195349	UP
KIFC1	18.0813939243907	-1.25203	0.312955099454562	-4.00066	6.31660852885736e-05	0.000332850397353434	DOWN
TUBA3E	909.966665548152	-1.48931	0.372743237855347	-3.99554	6.45464153262678e-05	0.000339413010521072	DOWN
TUBA3C	168.400034348103	-1.55279	0.388661103170902	-3.99523	6.46304157599092e-05	0.000339714128395092	DOWN
RUNX3	48.7834326489421	1.06425439644483	0.266835881241604	3.98842311421084	6.65139528820191e-05	0.000348567686885707	UP
FJX1	45.3068083902977	1.10513244355919	0.277116895288392	3.98796487095849	6.66425286747703e-05	0.000349088817963039	UP
CRISP3	2.60738130610203	3.07733835567702	0.771801753775195	3.98721347888173	6.68538665487696e-05	0.000349759608892177	UP
DCDC2C	2.58994482554714	2.30289400290803	0.579110591872722	3.97660487517756	6.99061762463367e-05	0.000363063276216364	UP
LRIT1	1.15344918824672	-2.12746	0.535575707292817	-3.97229	7.1186033795289e-05	0.000368181706196755	DOWN
PTPRH	90.6226154878006	1.31449132187488	0.331099632781173	3.97007786095505	7.18491486359585e-05	0.000370698356245537	UP
CD69	26.455251474025	1.36306053832414	0.343579377852966	3.96723617942943	7.27109293616313e-05	0.000374339841356434	UP
CCDC80	6615.88404873421	1.16714152594639	0.294535092806819	3.96265692764801	7.41202557061562e-05	0.000380895128665561	UP
C8orf89	0.999317560778472	2.53953229892512	0.641403303433236	3.95933772921308	7.51578906905132e-05	0.000385402138495095	UP
TMEM35A	8.58431177273815	1.15658755329239	0.292906510304185	3.94865772048314	7.85906284450837e-05	0.000400316545557599	UP
IL1RAPL2	3.86206306377849	1.79145	0.454433231786335	3.94217225095083	8.07469503912954e-05	0.000409894155607423	UP
KCNK7	8.7905511970158	1.06995712490061	0.271796126062862	3.93661653828409	8.26384977608534e-05	0.000418271805930876	UP
SH3GL2	248.230339794829	1.11609330292492	0.283872589241148	3.93166985903246	8.43578606801916e-05	0.000425691709692562	UP
PGA5	3.98592611237949	-1.64304	0.418059387482888	-3.93016	8.48895385199719e-05	0.000428046711242387	DOWN
SLC2A14	98.9989898778119	1.28137354386517	0.326115271317874	3.92920435368444	8.5227389724845e-05	0.000429493450937864	UP
C4orf19	19.4089885353581	-1.22545	0.311930504055535	-3.92858	8.54474003901687e-05	0.000430285035717759	DOWN
PGA4	4.10734270594633	-1.61749	0.411961281054488	-3.92633	8.62534741673331e-05	0.000433697827321601	DOWN
DNER	52.448823614393	-1.34777	0.343514864694835	-3.92347	8.72809783582644e-05	0.0004382047685118	DOWN
CYP4Z1	13.4805234226394	-1.28549	0.328310637365405	-3.91548	9.02231571120357e-05	0.000450686534738355	DOWN
STC1	672.431665265416	1.70405573382292	0.43622907300649	3.90633233607878	9.3707610505135e-05	0.000465875746929791	UP
LEFTY1	13.3468419452013	1.05480587254006	0.270153515621775	3.90446842830216	9.44327183786014e-05	0.000469064233010682	UP
NDP	6.07902812426759	1.79822328128965	0.460608587559302	3.90401596899912	9.46095341402854e-05	0.000469664764782108	UP
XCL1	13.1335311816232	-1.2413	0.318763142397944	-3.89412	9.85552241714196e-05	0.000485664186229298	DOWN
TMEM163	19.9514295453578	1.08379704819513	0.27882870166326	3.88696372263721	0.000101505916885969	0.000498013404721784	UP
NEK2	3.92062411849324	-1.78598	0.459988417387299	-3.88267	0.000103314906190939	0.000505639636996245	DOWN
BTG2	6699.90905216054	1.45067278884357	0.373938107467906	3.87944625025435	0.000104694531579246	0.000511268440697604	UP
ARSJ	91.4517390802696	1.08000877697749	0.278455842923823	3.87856388875614	0.000105074932614192	0.000512530137336182	UP
CCNO	3.83551666410449	2.02133169659673	0.52132060744517	3.87732935880407	0.000105609349051601	0.000514837914892005	UP
PGA3	3.99848770124412	-1.66568	0.429677413261928	-3.87659	0.000105929127522393	0.000516110968689677	DOWN
GYG2	34.7630223843314	-1.30719	0.33734881052568	-3.87489	0.000106671074891583	0.000518659156904113	DOWN
CD72	31.3350687997764	1.21760135997906	0.314616104907781	3.87011771166628	0.000108782815920367	0.000527857459458767	UP
KCNT2	71.4200442693967	1.02702641787927	0.265514431436112	3.86806250916118	0.000109703545989177	0.000531864320078553	UP
SCG2	20.5074578516627	1.65617677990933	0.428343189301011	3.86647160799253	0.000110421312307614	0.000534881091538524	UP
SLC2A3	655.835817421989	1.26976547186058	0.328484394349195	3.86552753708828	0.000110849340631438	0.000536644977886894	UP
CDH16	3.88840397186482	-1.123	0.291659618166283	-3.85039	0.000117931961038047	0.000565878038696987	DOWN
PITX1	2.03083379460921	2.49931400729902	0.649304026236017	3.84921994367941	0.000118494574873454	0.00056825302977424	UP
NALF1	17.729548785368	1.05941752516696	0.275499369801399	3.8454444593854	0.000120334119864384	0.000575268320888384	UP
GRIN2A	411.450952515366	-1.51408	0.394110371376177	-3.84177	0.000122148262044195	0.00058311129698222	DOWN
ITK	35.0013892407783	1.26440926660287	0.329407508534149	3.83843486819546	0.000123821048454584	0.000589422787070124	UP
CCL17	2.21971583885552	2.64029757723842	0.688423344190031	3.83528187926991	0.000125420369812931	0.000595516334790115	UP
RSPO2	3.44206674165047	2.45540774295579	0.64309276215402	3.81812374117145	0.000134470477603382	0.000634363817258976	UP
LRRC15	23.3979465112866	1.4457681896306	0.378810598617167	3.81659909967756	0.00013530374592846	0.000637817352220018	UP
GFRA3	42.3416166957583	1.07809130183366	0.282510422033594	3.81611161129291	0.000135571199617103	0.000638542855484428	UP
TRH	2.67337531217894	3.33259729655617	0.874450355366955	3.8110766106987	0.00013836287484227	0.000650170051601479	UP
ANO4	5.05423649050186	1.23832823152392	0.325166388134438	3.80829100642452	0.000139930540638942	0.000656801663088459	UP
PRF1	71.724599433511	1.05109806842527	0.276341351336304	3.80362209036929	0.000142595664376832	0.000667260324753872	UP
CCL3	20.4897205704121	1.91498204111481	0.503472400886851	3.80354918708877	0.000142637655813646	0.000667270949599953	UP
GBX1	9.48463479512879	-1.16661	0.306761767726511	-3.80299	0.000142959071978318	0.000668402296176947	DOWN
APOLD1	3951.73917257056	1.36232423855417	0.358924940476008	3.79556861316866	0.000147305447064015	0.000685860367302769	UP
RXFP2	3.68713275485944	1.51317864537983	0.399681454644679	3.78596161466901	0.000153115310756052	0.000709959730993906	UP
NTF4	2.41179604032082	-1.58944	0.420067615675602	-3.78378	0.000154465156924912	0.000714640642021921	DOWN
ICAM5	9.87204633944563	1.26612194100879	0.335214582344215	3.77704911330103	0.000158697446619039	0.000731480953490543	UP
PROM1	283.458328057351	1.10281536390438	0.292388829112504	3.77174246790407	0.000162111524922692	0.000745500001964494	UP
ITLN1	46.542444398627	-2.19045	0.582319902450758	-3.76159	0.000168834175690052	0.00077345113646501	DOWN
DRP2	7.65632386904825	1.13081710663253	0.301055846096946	3.75617056201719	0.00017253312956138	0.000787176546306797	UP
CPZ	18.3176105736963	1.46299681040417	0.389583448857613	3.75528481688366	0.000173144466563637	0.000789751260874976	UP
CRYBG2	2.15822412514142	2.58294458819201	0.68893296992927	3.74919578672101	0.000177402550627015	0.000806327231597195	UP
TNFRSF13C	4.19157685424822	-1.32261	0.352831877231825	-3.74855	0.000177858017581243	0.000808178749620584	DOWN
PKHD1	2.84599656230891	-1.74516	0.46595826994066	-3.74532	0.000180166567577583	0.000817342200576781	DOWN
SLC6A6	1825.26157420765	1.25579604191624	0.335969403456821	3.73782859092296	0.000185616418105924	0.000837992530975923	UP
ASB9	34.3280798906595	1.16852384220086	0.312859756917991	3.73497650740411	0.000187732711376072	0.000845955423392336	UP
TUBA3D	1397.34383274507	-1.44841	0.387953991638729	-3.73345	0.000188871458808913	0.000850174607859307	DOWN
KNL1	14.5687231245602	-1.023	0.27441465833864	-3.72795	0.000193041286812116	0.000866647776357793	DOWN
CHIT1	7.71176117430674	2.08951805271466	0.560501205534506	3.72794568875556	0.000193046965839089	0.000866647776357793	UP
TREML2	6.19657082589468	1.61125011453972	0.432221855230386	3.72783119373009	0.000193134665601881	0.000866809844361742	UP
ANKRD22	9.88279532427419	2.01892045527024	0.541607380019583	3.72764576287206	0.000193276779515285	0.000866984410968564	UP
DEFA3	10.8303148570702	2.05047674995643	0.550530506978581	3.72454700323484	0.000195666254971776	0.000875132432713222	UP
IQGAP3	34.1040828818444	-1.2509	0.336795619551389	-3.71412	0.00020391524876089	0.000906330720708806	DOWN
CXCL8	23.8682766769371	1.68874196068814	0.454918744282382	3.71218372932088	0.000205478738553666	0.000911978158246509	UP
ZBED6	117.509566095636	-1.00679	0.271231074069661	-3.71191	0.000205700018065003	0.000912056495212699	DOWN
STAT4	277.773287411593	1.3298775795248	0.358997131157702	3.70442397474368	0.000211871637891421	0.000935901037322636	UP
SIK1	877.578482274102	1.51865299242467	0.410051853063495	3.70356329590714	0.000212592106118735	0.000938836695764622	UP
ECE2	2.17416327161353	2.36877591218797	0.641041961743118	3.69519634213462	0.000219716931926366	0.000965478613505368	UP
LOC107986012	5.41399041980934	-1.3967	0.378131921932451	-3.69368	0.000221029991643376	0.000970994463811997	DOWN
ZNF831	13.810554661189	1.33750044716125	0.362510693738304	3.68954756442795	0.000224653224651496	0.000984080709496866	UP
TNFRSF4	99.9374572158148	1.23622738955654	0.335484358455423	3.68490321053462	0.000228789567315663	0.00100063419456803	UP
BTLA	4.16006739651898	1.94721790524889	0.529047458159068	3.68061102122037	0.000232675723395687	0.00101472468258675	UP
GLP2R	7.56852894215547	-1.38608	0.376625801554818	-3.68025	0.000233002054461905	0.00101562052747938	DOWN
FRMD7	26.2032808532314	1.07296116903724	0.291951620901178	3.67513345438977	0.00023772511863327	0.00103432899972036	UP
MCM10	4.30999079847179	-1.208	0.328790136077782	-3.67408	0.000238707328321566	0.00103752766066597	DOWN
NPFFR2	2.31076361847498	2.66963780530053	0.727163579615368	3.67130296420047	0.000241317079798705	0.00104616403188089	UP
GRK1	4.8159890409248	-1.4953	0.408181116713507	-3.66332	0.000248969013956867	0.00107328976278542	DOWN
SKA3	7.34218221069215	-1.0458	0.285984060726264	-3.65686	0.000255320719873065	0.00109584383575565	DOWN
GALNT9	1.62657727214355	-1.95328	0.534420219283684	-3.65495	0.000257232168750338	0.00110292067453724	DOWN
ENTREP2	5.21732046517256	1.67911153217941	0.460191881835305	3.64872045435242	0.000263549690205528	0.00112799267407966	UP
CLEC17A	1.65210838545885	2.20414537494006	0.605892543947401	3.63784865312918	0.000274924890737553	0.00116863948367919	UP
CCDC63	23.0556614977406	1.13320689740578	0.312312822408328	3.62843538945124	0.000285144089867831	0.00120688726774747	UP
PBX4	4.24133113827232	1.66405992202562	0.458653537893881	3.62814147181097	0.000285468829943488	0.00120736430937027	UP
PLA2G2D	1.8778611401459	3.24959707262825	0.895667107544927	3.62813041279988	0.000285481055447923	0.00120736430937027	UP
CD5	16.2607655412049	1.29993797505477	0.358442253698273	3.6266315191429	0.000287142597307391	0.00121290130554862	UP
INHBC	2.5785759053934	1.84605444355159	0.509090174371858	3.62618360456347	0.000287640871577648	0.00121439532586904	UP
RGS4	155.037884857892	1.63331107583184	0.45043507808876	3.6260743340908	0.000287762550341705	0.00121460378974631	UP
PIMREG	4.64619333729443	-1.23295	0.340512876300075	-3.62087	0.000293610094985663	0.00123804116106028	DOWN
SUPT20HL1	7.86669975571935	1.49871	0.415720542648576	3.60507841628099	0.000312058688685132	0.00130762631858856	UP
GP5	2.56421308242041	1.98314830732138	0.5506617772629	3.60139088857546	0.000316519260513996	0.00132334670417487	UP
TOGARAM2	566.270356460476	-1.19158	0.33117927973256	-3.598	0.000320679218506294	0.0013384075010403	DOWN
CA5A	2.29064043978702	-1.4416	0.400731826313258	-3.59742	0.000321388647564396	0.00134070223253894	DOWN
NEIL3	1.53862200811177	-1.79991	0.500510396536859	-3.59614	0.000322971371965004	0.00134697022781532	DOWN
CSF3	8.25680740702353	2.59247141355425	0.722048824543526	3.59043782834656	0.000330122968703759	0.00137372696340214	UP
LOC112268317	31.900722605775	1.51259710430383	0.422236098323468	3.58234909404892	0.000340518328166713	0.00141173923861614	UP
SLC38A8	5.20280200957604	-1.82306	0.509266537050248	-3.57978	0.0003438814748377	0.00142427635497991	DOWN
ZFP36	3119.3452388672	1.22557233210813	0.342779131954028	3.57539948573211	0.000349693511708347	0.00144620908497994	UP
PLPP4	3.52698105599577	2.01066599031909	0.562745382101876	3.57295866704259	0.000352970491902159	0.00145796687815696	UP
PTPRQ	4.10135620109252	-1.51601	0.424700370580069	-3.5696	0.000357527043196908	0.00147497465586072	DOWN
MIXL1	3.24843348656755	1.64100861415495	0.459860571907909	3.5684916568224	0.000359042284818816	0.00148086210230083	UP
IGFL4	1.05026508980611	2.37728112431939	0.666775744030483	3.56533833991824	0.000363387096275929	0.0014965775509535	UP
CCL4	22.6153673588522	1.34155655869405	0.376293511611405	3.56518652939056	0.000363597504388604	0.00149707707750592	UP
TEX11	1.76074524397686	2.49196129834681	0.69904854708142	3.56479004033544	0.00036414757227718	0.00149860731667916	UP
DIRAS3	487.942447185323	1.15992846610492	0.325772269703867	3.56055003441305	0.000370078783545905	0.00151966597037098	UP
B3GAT1	6.27165141549713	1.38412000590334	0.388907800582268	3.55899265540842	0.00037227994108232	0.0015269765092507	UP
ILDR1	2.2068006249499	-1.55867	0.438097025331067	-3.55781	0.00037395927291766	0.00153297750750214	DOWN
C3	5679.72820367893	-1.05101	0.296574598215253	-3.54384	0.000394347383134141	0.00160364117387326	DOWN
GRIK4	6.26201074698701	1.45470212964772	0.410832541504355	3.54086393526911	0.000398819191135842	0.00161947391633817	UP
SRSF12	8.50834918431003	1.06278130998231	0.300260370455935	3.53953240105748	0.000400836561903423	0.00162687929534081	UP
ENPP6	8.69849929844312	1.01541282981791	0.287013841190878	3.53785317671355	0.000403394301606042	0.00163607457090292	UP
PGLYRP1	5.31292756008188	1.77697187064261	0.50447531088402	3.52241592859862	0.000427632650669945	0.00172108310939253	UP
GATA5	36.3763786244829	-1.2891	0.366242277926737	-3.5198	0.000431868347291099	0.00173356185570924	DOWN
MARCO	143.422605075438	-1.606	0.457114590999853	-3.51334	0.000442510800054702	0.00177120298549415	DOWN
NPTX2	222.765344350256	-1.08351	0.308871762347582	-3.50795	0.000451578183036902	0.0018031998803986	DOWN
ID4	225.166807582874	1.2162008694485	0.347409680564908	3.50076850901475	0.000463918631491224	0.00184545798968057	UP
MYO3B	2.33543300422372	1.7049660476654	0.487204001654737	3.49949105892945	0.000466147237783801	0.00185300696818033	UP
LAG3	14.2320842581814	1.27673847840802	0.365042303718649	3.49750827616969	0.000469626141074549	0.00186463000328796	UP
C1QL3	24.285837074527	-1.28507	0.368080232703607	-3.49128	0.00048070927761073	0.00189876208666415	DOWN
MGAT5B	5.24424377607175	1.21968088922068	0.349551969729886	3.48926910686037	0.000484343282056862	0.0019122168731547	UP
CCR4	6.98631406410037	1.80667152657972	0.517941484500241	3.48817690925639	0.000486326185557612	0.00191869271751581	UP
TCF24	39.4793364290165	-1.84365	0.528557059571438	-3.48807	0.000486514563274293	0.00191898524264965	DOWN
RELN	150.987407851939	1.34068941214699	0.384555994875467	3.48633080750997	0.00048969503753443	0.00193017056206966	UP
CTSG	27.2029196055295	1.20416976589333	0.345949370708828	3.48076877095069	0.000499976916698374	0.00196700520459391	UP
DEPDC1	9.6360890526888	-1.01159	0.290973730994779	-3.47658	0.000507843341570035	0.00199095922871296	DOWN
MAFF	345.961762886323	1.05847718171806	0.304773201663301	3.47299951551324	0.000514676284359526	0.00201398716537519	UP
GREP1	4.40778661100641	1.17240864064553	0.337602042729459	3.47275339677093	0.000515148456029108	0.00201506207958734	UP
POU6F2	19.1006725965297	1.20874931111645	0.34811986275439	3.47222161227055	0.000516170048214109	0.00201842193667337	UP
HLA-DQA2	96.7788383840128	1.18984706707784	0.342829163653122	3.47067050655508	0.000519160618809816	0.00202732638574605	UP
LCN6	252.758506248526	-1.24626	0.359777174044274	-3.46398	0.000532253612280662	0.00207167016513041	DOWN
LGI3	20.1408714786808	-1.44413	0.416978258482716	-3.46333	0.000533535550721339	0.00207617876223483	DOWN
IGFALS	5.0451023447224	1.09017354122499	0.315045302732818	3.46037072055489	0.00053943218347114	0.00209621125378943	UP
CDC25C	2.88231907158329	-1.38844	0.401387532463186	-3.45911	0.000541964651820131	0.00210410542776205	DOWN
CD2	35.3591992723223	1.25595409458178	0.363112908551987	3.45885278380832	0.000542481325505012	0.0021049343218438	UP
GSDMC	60.2241417143292	-1.13728	0.328811317387975	-3.45875	0.000542679358765729	0.0021049343218438	DOWN
LOC102724428	969.574551390204	1.41057694712812	0.407977579358128	3.45748643674828	0.00054523968757668	0.00211437708024022	UP
DEFA1B	12.3969061395815	1.77671209963847	0.514173581892761	3.45547138594342	0.000549331495692858	0.00212827947328052	UP
DEFA1	12.3783753618572	1.77441787965187	0.513863137890764	3.45309431405269	0.000554195202810154	0.00214464989910338	UP
NPAS1	5.66078911808139	1.03936243599708	0.301268001043691	3.44995961202778	0.000560670427627891	0.00216571683461047	UP
KERA	4.74830355531378	2.68495817317977	0.778300975618671	3.44976847940541	0.000561067512690399	0.00216675244728414	UP
OR6C68	2.36020351384388	-1.58398	0.459272000459541	-3.44888	0.000562906904896981	0.00217235770626336	DOWN
EFNA2	1.25071263720216	2.42640095367287	0.704127984247039	3.44596580161141	0.00056902236485989	0.00219192999479048	UP
NRG3	2.96614737912128	1.53984671448319	0.447316256861327	3.44241169611808	0.000576552063251782	0.00221686841624323	UP
NPY4R2	1.47131537685574	-1.38028	0.402207252761555	-3.43176	0.000599675178299171	0.00229213262587721	DOWN
MPO	11.8920169849456	1.29382681571177	0.37727281425294	3.42941968472803	0.000604873422511726	0.00230675791708842	UP
AURKB	6.80773425359106	-1.33369	0.389482509991637	-3.42427	0.000616463985307556	0.00234722993861778	DOWN
PCDH15	20.6180366876051	1.40999622727163	0.411880206075685	3.42331631011308	0.000618620463540578	0.0023538403549305	UP
LINGO3	4.61268695676992	1.38937866949541	0.406166988953335	3.42070800257732	0.000624583530388442	0.00237330439425366	UP
CD7	15.8921643480114	1.07708747423046	0.316205047513674	3.40629437353901	0.00065851134509049	0.00248463883072877	UP
TNFRSF18	3.06871220578807	1.98885112604673	0.584805885169608	3.40087399337631	0.000671707825921476	0.00252778220601588	UP
LGR5	11.1134493298224	1.36568428053073	0.401791402737122	3.39898830892667	0.000676356074192835	0.00254242687186517	UP
LMX1A	7.58719463646787	1.57763687714204	0.464399324003392	3.39715584325554	0.000680901770442262	0.00255722531671352	UP
FCER1A	34.5112718173456	1.25198428962168	0.369607172508968	3.3873376458659	0.000705744737116002	0.00263990332638872	UP
LIPN	5.41392987164847	1.48710257688638	0.439095853954243	3.38674	0.000707289201872052	0.00264509156327885	UP
H2AC11	1.7837375568419	-1.28365	0.379222383985553	-3.38495	0.000711923435899206	0.00265946226365816	DOWN
RHOV	1.39196018240544	2.14856807245074	0.637898186134036	3.36819906241163	0.000756609460734484	0.00280890217256986	UP
TRIL	243.32156770809	1.16766448541485	0.346980780023244	3.36521373125229	0.000764843876902075	0.00283633825343884	UP
FAT3	16.1044349447744	1.26289212964321	0.37532464365561	3.36479938365576	0.000765993322091598	0.00283934726783247	UP
C2orf72	4.05405389519131	1.46090802042973	0.434325829919756	3.36362223886073	0.000769267605936579	0.00284959790785636	UP
FSIP1	79.4092784615057	1.10865779476063	0.329831965964076	3.36128	0.000775819599488607	0.0028675453139294	UP
IL6	53.9622235454299	1.55124005016637	0.461827535988802	3.35891632543103	0.000782487564890947	0.00288837807132565	UP
CD3E	44.1003097070088	1.14544527598958	0.341879068303404	3.35043991337033	0.000806833118637587	0.00296651117531032	UP
TMEM191C	6.23651122963416	1.01478573543043	0.303548878135482	3.3430719351152	0.000828564182241339	0.00303909382040879	UP
AOX1	231.097770165316	-1.22226	0.366043914004316	-3.3391	0.000840507163557783	0.00307618297180985	DOWN
TMEM132E	2.36885417142168	2.18816483580493	0.655487360843404	3.33822582481142	0.000843151941680543	0.00308250478091217	UP
LVRN	13.5802665914273	-1.10355	0.330639247229557	-3.33762	0.000844980779613009	0.00308851873731918	DOWN
F5	498.481014590294	-1.47654	0.443344152136494	-3.33046	0.000867018887307998	0.00315944691711216	DOWN
LGI1	4.4428862102302	1.46689440346195	0.441120647458072	3.32538141643296	0.000882976519205443	0.00320577535036357	UP
CA1	4.81563044004748	1.58281142788061	0.476408832171225	3.32238052906571	0.00089252883264507	0.00323556147164535	UP
SEC14L6	4.46673117059777	1.41980997053616	0.428005325265593	3.31727174108201	0.000909011580207769	0.00328538845436969	UP
OGDHL	321.607084486416	1.12893834619889	0.340342600835459	3.31706446218493	0.000909686252481303	0.00328641276460933	UP
NPY4R	1.68829270656648	-1.39867	0.422042882735603	-3.31404	0.000919582962498018	0.00331574891328702	DOWN
NEFL	3.30292895002338	1.68528171807443	0.509494854665626	3.30775022091333	0.000940486518380848	0.00338240912487259	UP
PEAK3	14.2033781524252	1.01294913427607	0.30651303521412	3.30475059100979	0.000950609524749665	0.00341224132612599	UP
SLC17A3	1.33669322189401	2.09795135116514	0.635338798949964	3.30209858839482	0.000959643340840945	0.00344025789218673	UP
MT2A	1211.7150493847	1.01669951517685	0.307913118651559	3.30190386050869	0.000960309788114546	0.00344117835548982	UP
PCK1	25.2269309606071	-2.1593	0.654698135571468	-3.29816	0.000973201078688553	0.00348291540709182	DOWN
SCGB1D2	7.19635125161054	-1.45001	0.43977119834505	-3.2972	0.000976555023866673	0.00349194292165522	DOWN
FBN3	12.4169701895904	1.80789619323812	0.551542566077343	3.27789060071312	0.00104585920686731	0.00370258388773047	UP
OLR1	15.5312218233013	1.15444621792468	0.352288754510063	3.27698855880369	0.00104920620833221	0.00371065580921532	UP
RNF224	4.35362815815658	1.10776099030602	0.33825142676537	3.27496324523836	0.00105675721637535	0.00373186135755509	UP
NLRP6	9.28942146006647	1.33240230484114	0.407048084167155	3.27332901607268	0.00106288675695189	0.00375035383953683	UP
S1PR5	7.81198580757255	1.11714440040398	0.34138009116614	3.27243570820976	0.00106625119437677	0.00376143507230898	UP
MOV10L1	6.86182727899141	1.33131381214441	0.408310834978355	3.26054000554501	0.00111200279125155	0.00389919715550709	UP
SMOC1	50.7563110287821	1.59597	0.489606969645519	3.25969716856666	0.00111531228717258	0.00390906136286506	UP
LY6S	4.0006041081695	1.01656916956609	0.311915216747801	3.25912015503891	0.00111758324587851	0.00391538705891828	UP
LAMC3	39.7036272937287	1.08815637293042	0.334085516552657	3.25711926742239	0.00112549132091805	0.00393980593875857	UP
CEACAM4	34.426321705881	1.19979670825671	0.368730609940007	3.2538570867548	0.00113849539156161	0.00398035048550332	UP
LCK	30.3982029054414	1.10161954416848	0.339138132061452	3.24829159573499	0.00116100223250735	0.00405229098356345	UP
NEURL3	2.50608780880837	1.6832394605986	0.51852919583186	3.24618068592692	0.00116964578325423	0.0040790698594328	UP
IL21R	11.8079807429536	1.27254638936349	0.392256439373935	3.24416953204018	0.00117793614346141	0.00410449347779466	UP
FNDC8	3.07532811461653	1.1523820903379	0.355509551680682	3.24149403269189	0.00118904923482403	0.00413356453454522	UP
LY6H	2.30167065622116	2.66796881811433	0.823423284424996	3.24009396938222	0.00119490314170174	0.00415078119881049	UP
CRIP3	323.925541989234	1.04538572479416	0.322766113301093	3.23883357550291	0.00120019582873669	0.00416400035665998	UP
CNTN3	108.476743252022	-1.12685	0.348725124910935	-3.23133	0.00123214133991024	0.00426075388414001	DOWN
GPC5	12.6023920022533	-1.12822	0.349424805781466	-3.22878	0.0012431833322771	0.00429275165445489	DOWN
MMP9	82.8081047466333	1.42524899170394	0.442086429042522	3.2239148231507	0.00126451005434743	0.00435922520069411	UP
KLRC1	4.10195590662352	1.72414820512837	0.534869794631511	3.22349144115755	0.00126638082901159	0.0043629884221833	UP
SYT12	11.9112628631177	1.44862071630718	0.44955991643433	3.22230844732971	0.00127162161149465	0.00437655633097698	UP
NUDT10	16.1730614069818	1.19838146407229	0.372508819212649	3.21705528101387	0.001295136412321	0.00444655560813008	UP
TAS2R46	0.956044886841562	2.01219089871699	0.625613690480337	3.21634729120468	0.00129833610561743	0.0044557197626695	UP
KLB	6.32613945809135	-1.53066	0.476047870036872	-3.21535	0.00130285207308581	0.00446574412890605	DOWN
MUC13	3.39465127634837	1.23841939368085	0.385259888335476	3.21450384838003	0.00130670163296748	0.00447711212160324	UP
ODF3L1	4.71716297635804	1.16711012870209	0.363304356301755	3.21248591837062	0.00131591599229918	0.00450317228654184	UP
C4orf54	246.18099280697	-1.82143	0.567309921855011	-3.21065	0.00132436401520082	0.00452654956080541	DOWN
METTL27	13.5228391924613	1.05769599558252	0.329967890907193	3.20545127186331	0.00134850877310913	0.00459691535703334	UP
CCL11	48.3323656266017	-1.01386	0.316606533474428	-3.20227	0.00136348173360641	0.0046423043459372	DOWN
C9orf153	2.58870915317217	-1.12356	0.351391516914926	-3.19747	0.00138640342818903	0.00471461360124442	DOWN
ASIC4	1.86896849945061	1.81366060645245	0.569033689200414	3.18726402473805	0.0014362560194994	0.00486052878154117	UP
MYCN	17.0356330711628	1.15258368714039	0.361720977178046	3.18638884626553	0.00144060832371114	0.00487231311254751	UP
CALCA	4.96358535890398	1.87775926730544	0.589495590148198	3.18536609719739	0.00144570990658693	0.00488563281447473	UP
CD96	24.3476673505441	1.13387271483462	0.356321311270789	3.1821636230254	0.00146179209223826	0.00492925772208069	UP
AK5	17.718790901801	1.00930326632422	0.31830563173024	3.17086210771033	0.00151987271691025	0.00509119476996518	UP
P2RY10	7.75080866549064	1.30027354689768	0.410371615294518	3.16852700926814	0.00153213512383139	0.00512511707392343	UP
E2F2	4.83573559902373	-1.1274	0.356417300814497	-3.16313	0.00156081441405151	0.00520620950857981	DOWN
CD8B	9.34468356161266	1.27924775754515	0.404516890608691	3.16240875781532	0.00156469760950805	0.00521638323915971	UP
PRAP1	2.96295218424374	1.23682464408381	0.391133079431525	3.16215812245135	0.00156604502666488	0.00521983936566336	UP
DEPDC1B	3.06457305037494	-1.33215	0.42169925062625	-3.159	0.00158309834421319	0.00527108938589747	DOWN
IKZF3	45.1308112596389	1.04491860922535	0.330778758614586	3.15896526609456	0.0015833035919542	0.00527108938589747	UP
SCGB3A1	1.97747310537345	1.69036241259068	0.535156162795098	3.15863392801455	0.0015851045891067	0.00527603962599632	UP
FOXD2	4.22633701057856	1.07788565113137	0.341609609870184	3.15531419488163	0.00160325348686681	0.00532694923375703	UP
ASTL	3.42063631478344	1.3100933992616	0.415395326556318	3.15384722818729	0.00161133413264064	0.00535273919205658	UP
DEFB124	4.29358442311271	1.0777208344566	0.342152968422977	3.14982167018436	0.00163370150479447	0.00541422393278838	UP
SH2D5	2.28860513235525	-1.3961	0.444414985062941	-3.14143	0.00168127147388569	0.0055570276440208	DOWN
SYT16	1.3357567819742	2.07492420204819	0.66050974105293	3.14139833689737	0.0016814317229929	0.0055570276440208	UP
CNIH2	3.84845294187476	1.09950577981008	0.350778964600494	3.13446896983209	0.0017216546153607	0.005672026908017	UP
ZBP1	13.7640503604507	1.14127824268176	0.364291160135194	3.13287383163021	0.00173103834234301	0.0056996693675069	UP
JUNB	2051.3423504767	1.12766421517321	0.360894056307282	3.12464	0.00178022430924516	0.00583987271451074	UP
IL7R	109.488490847005	1.25881675847918	0.40337381899066	3.12072003490225	0.0018040946164913	0.0059075824964868	UP
MOGAT2	1.47471857427948	-1.55672	0.499094781223982	-3.11909	0.00181407506727412	0.00593101513500989	DOWN
PSD2	6.32492654081681	1.06288122195473	0.341035705846096	3.11662739043045	0.00182932624947733	0.00597179394966375	UP
CLEC9A	6.22514752166902	1.20890829619074	0.38825180942772	3.11372224632428	0.001847433146345	0.00602271093061315	UP
DUSP9	1.31996854225829	-1.50701	0.484984310994827	-3.10734	0.00188779189701472	0.0061352323617625	DOWN
SSTR5	163.680635059732	-1.39643	0.449790040946225	-3.10462	0.00190524481959119	0.00617761199079566	DOWN
SHD	2.73737662866858	2.03175928612864	0.655101044080527	3.10144412757017	0.0019257921114855	0.00623701208421918	UP
SLC52A1	3.80634908668896	1.2228870132027	0.394774962030691	3.09768128888485	0.00195041061055909	0.00630216346350877	UP
MINDY4B	5.55023552003865	1.40285454760119	0.45327705909993	3.09491627568099	0.00196868460531329	0.00635021748937366	UP
AICDA	3.76010602905835	1.59702444071978	0.517918948846788	3.08354124574079	0.00204552753115584	0.00656279927346962	UP
DACT2	41.5211179967341	1.26570006139878	0.410932444333039	3.0800684610169	0.00206953018510549	0.00662841517246657	UP
PRND	1.60992426786051	2.59155289862793	0.841467506777211	3.07980151076003	0.00207138590230365	0.006633094123675	UP
CLEC2L	2.53049096809278	-1.46817	0.477316589384173	-3.07588	0.0020988072242326	0.00671194794591348	DOWN
MIA	6.23065611056683	1.05681176692059	0.343671683171504	3.07506209754618	0.00210458729862739	0.00672659094932297	UP
VSIG10L2	1.27674531980201	-1.40215	0.456094264342847	-3.07426	0.00211028951135467	0.00674225057079634	DOWN
ROBO2	4.88595383953738	1.32168400571681	0.430425854898836	3.07064269182307	0.00213598595534329	0.00681786586810031	UP
SLC22A16	2.44229223318638	-1.43826	0.468845445887806	-3.06766	0.00215744772066838	0.00688113997712323	DOWN
AOC1	15.2907845693113	1.24613277776018	0.40715707304484	3.06057013437403	0.0022091601428104	0.00702473618002497	UP
KCNJ16	1.72572659462434	1.7073655441281	0.558092081265467	3.05929003732981	0.00221862243183958	0.00704948708766279	UP
EDN3	2.18744860773649	2.6307477685172	0.862624032218935	3.04970377622115	0.00229067176618812	0.00724962226831091	UP
HMGCS2	860.406782511671	-1.94131	0.638653353380776	-3.03969	0.00236818959518644	0.00745981942800244	DOWN
KLHDC7B	3.67159050256899	1.84524405724798	0.607874590689232	3.03556701581451	0.00240083862724966	0.00753863328956393	UP
WSCD2	11.5867307277094	-1.61205	0.532313735497491	-3.02839	0.00245863625690872	0.00769996839668337	DOWN
FGF23	4.82331864258555	1.98615992186055	0.65603293615711	3.02753080279021	0.00246560584171518	0.00772035648368561	UP
CARD18	1.56577325822606	-1.40109	0.463448592138416	-3.02318	0.00250132012142572	0.00781616010413516	DOWN
CD3G	5.56597499231048	1.2834599342735	0.424645855262394	3.02242425863414	0.0025075882691557	0.00782701139605103	UP
CRABP2	28.826891575771	1.00208865923841	0.331987923429758	3.01844913178124	0.00254072051556621	0.0079083868706683	UP
ADGRG5	5.83572690269091	1.38280724210553	0.458463911276038	3.0161746826632	0.00255985740732132	0.00795763223271481	UP
CCL8	24.1098411493276	1.52637751890805	0.506965713669826	3.01081015490948	0.00260551699843052	0.00807566052705429	UP
TINCR	3.9305996708796	1.21294241136987	0.403209813327162	3.00821649493362	0.0026278586105639	0.00813321843268119	UP
FCAR	20.7888304391515	1.40009131416368	0.465424215354506	3.00820470438406	0.00262796057221224	0.00813321843268119	UP
SPATS1	2.84898257472103	1.21635914524812	0.404726681997205	3.00538412551838	0.00265245638999574	0.00819845720249097	UP
PMFBP1	3.59983499962067	-1.00779	0.335464948771865	-3.00415	0.00266325824142063	0.00822523804769171	DOWN
KLRC3	2.04329499962056	1.62423956919474	0.540764269489328	3.00360001730255	0.00266805836296675	0.00823607358314561	UP
NWD1	2.66240551502332	1.31794955172427	0.439335240445471	2.99987214863055	0.00270092951639084	0.00832447824752326	UP
CTLA4	14.0314927083954	1.01127145409482	0.337107729798946	2.99984653184297	0.00270115667166196	0.00832447824752326	UP
CDCP2	1.85372468080407	1.79288708874344	0.599556022969286	2.99035789827314	0.00278650747008287	0.00855143204054113	UP
TNFRSF12A	1791.34765307485	1.00028928862963	0.335227324641117	2.98391334805571	0.00284587354106554	0.00870499446765478	UP
PYHIN1	12.4710804069059	1.08315995407332	0.363970795603272	2.97595292577803	0.00292079692398246	0.00888724280492326	UP
SPOCK3	19.309120952423	-1.72624	0.580131281202136	-2.9756	0.0029241176186533	0.00889251482182419	DOWN
ALDH3B2	1.79909239101859	1.52289927049041	0.511927253849553	2.97483530919407	0.00293145883449888	0.00891322659923016	UP
PLK5	2.15905166038528	2.42932125798117	0.817447022468494	2.97184	0.00296021498093942	0.0089779114397547	UP
CHI3L1	33.2892911492869	-1.38003	0.464624121647036	-2.97021	0.00297598161936435	0.00901815401373936	DOWN
KRT86	0.99186267141084	2.07918074797973	0.700506786473626	2.96810935757867	0.0029963770458198	0.00907284390640353	UP
NME8	2.90989874731357	1.37868209120426	0.46620563747211	2.95724028280704	0.00310406123229791	0.00934667944817576	UP
LCN15	6.53382349912174	-1.52205	0.514865498659407	-2.9562	0.00311455429233099	0.00937155607323452	DOWN
ATOH7	2.07340675970712	1.39136752691748	0.471180089304455	2.95294210961117	0.0031476098509384	0.00946254436039982	UP
GZMH	19.2992800018724	1.11365325932669	0.377160539069656	2.95273005514772	0.00314977271076954	0.00946735225768788	UP
RFX4	4.13165367896063	1.19840098800401	0.40651366844867	2.94799678588258	0.00319840390114406	0.00958950332595378	UP
IQCJ	1.00140753984295	-1.40111	0.475603429317279	-2.94595	0.00321960264361324	0.00964445520864102	DOWN
GDA	6.56063702014545	-1.40788	0.478618166396813	-2.94155	0.0032657076169348	0.00976167655816506	DOWN
CHRNA4	3.82311954078761	-1.7218	0.585877243469177	-2.93885	0.00329434312209751	0.00983677037115466	DOWN
IGLON5	2.71437121498831	1.60321720771416	0.54574638082943	2.93765980688242	0.00330699685241819	0.00986929119271151	UP
GABRA2	3.13279528594962	1.53165597052234	0.522294774697407	2.93255082134358	0.00336189894507257	0.0100206778527811	UP
PLPPR4	32.1416801347543	1.0149590596018	0.346306294207749	2.93081320373845	0.00338076001778124	0.0100699393335843	UP
MYOC	421.092987201565	1.05183525225782	0.359135199648802	2.92880022143864	0.00340273047888097	0.0101262124561066	UP
CXCR1	36.3947685072258	1.06914139917922	0.365406673978662	2.92589455889811	0.00343467327401882	0.010208941144502	UP
CABCOCO1	2.23018199037658	1.92765971947557	0.659040333626231	2.92494953817019	0.00344512083663918	0.0102378533406513	UP
RNASE3	1.27723068873751	-1.49856	0.512551991941039	-2.92372	0.00345877181593766	0.0102675221304006	DOWN
CHST6	65.4433391076307	1.07606138206631	0.368431258207275	2.92065713235693	0.00349294004560447	0.0103524876192854	UP
IL11	1.93940654182164	1.87385904104879	0.641612262466217	2.92054742508518	0.00349417010870402	0.0103543065189837	UP
BEX1	191.474960149663	1.11135717536008	0.3820824794569	2.90868394944407	0.00362953580563893	0.0106782087563797	UP
ATF3	1225.2387827938	1.10820151191742	0.381938318423144	2.9015195869655	0.00371357562911227	0.0108854226127128	UP
GADL1	6.28017382558022	1.33474067837947	0.460175980199734	2.90050053851168	0.0037256719803755	0.0109170702247214	UP
LOC102724183	1.71665147659981	-1.22561	0.424244390679322	-2.88893	0.00386557482729802	0.0112719652011421	DOWN
F2RL3	236.620009648651	1.57909288418493	0.548358092494609	2.87967462466226	0.0039808577397194	0.0115639683848428	UP
CAMK2N2	3.26487765112216	1.27504007377311	0.443883973852986	2.87246251020409	0.00407286400352854	0.0118026638598026	UP
CEACAM8	2.77824413194787	1.65040344679322	0.575107582752311	2.86972993625789	0.00410822514153798	0.0118928268400304	UP
FOS	2027.0252070545	1.47772592670484	0.515609156679279	2.8659807677233	0.00415719500555922	0.012025538208936	UP
DAW1	2.1950151665102	-1.61242	0.565297995612178	-2.85233	0.00434002107988445	0.0124799750292672	DOWN
AGTR2	19.1445262372069	1.26922302916392	0.445028750489827	2.85200232067464	0.00434447834476547	0.0124885167203482	UP
MESP2	1.97857189338286	-1.05951	0.371553097268393	-2.85158	0.00435024715395413	0.0125008214059657	DOWN
KIAA1549L	16.8633301499906	1.13279875970623	0.398036087503301	2.84596998933378	0.00442763674459547	0.0126906448852516	UP
C19orf81	8.12790276545506	1.01132870002094	0.355612789586609	2.84390418352665	0.00445644471348694	0.0127551928844474	UP
ZCCHC12	1.57886696982382	1.93077893802284	0.679353066320483	2.84208467399778	0.00448195860878709	0.0128157315181301	UP
TMEM130	5.59341818299616	1.27966395050208	0.451940823035363	2.83148563988422	0.0046332314006462	0.0131899092186842	UP
DNAH8	3.07531056893674	1.16368981128729	0.411215349539184	2.82987931406584	0.00465655655835835	0.0132450886596448	UP
ADRA1D	6.12072461835878	1.04141245265787	0.368115852837438	2.82903451353877	0.00466886636433952	0.0132711143916311	UP
IGSF9	2.37069142425738	-1.08828	0.384908701270984	-2.82737	0.00469326804571107	0.0133255624170531	DOWN
ANXA8L1	4.26553022579441	-1.31797	0.466967338116602	-2.8224	0.00476660815776085	0.0134873253229282	DOWN
CACNG4	3.13789089193143	-1.17906	0.418662642211904	-2.81624	0.00485890093469802	0.0137069146602841	DOWN
SCGN	56.9520078629928	-1.31145	0.465845050172655	-2.81521	0.00487459390127985	0.0137465675587712	DOWN
MYBPHL	10.8354147854763	-1.02173	0.363064011555413	-2.8142	0.00488992177107208	0.0137852479068437	DOWN
RGS1	107.587481673953	1.38804880277409	0.493240613802529	2.81414134183565	0.00489077192242325	0.0137852479068437	UP
TARP	12.3286570007094	1.00705392089092	0.358650640314988	2.80789662052872	0.00498662320020611	0.0140224779277306	UP
DCX	3.17296965371087	1.47965433846131	0.527060618110289	2.80737032443521	0.00499477851501639	0.0140430601294996	UP
LCN10	586.33244490308	-1.06374	0.379149548748035	-2.80559	0.00502239076616284	0.0141088867024698	DOWN
SUPT20HL2	4.08385762374277	1.18952238855432	0.425202841775792	2.79754101262933	0.00514932293328397	0.0144220533438208	UP
FPR2	20.5792243832008	1.01346122273996	0.362641786748776	2.79466200469071	0.00519540022433755	0.01453898523549	UP
CDHR5	4.76931663095649	1.07699207344267	0.385416142656115	2.7943616113755	0.00520022929102708	0.0145500752598208	UP
H2AB3	1.00643035299576	-1.18524	0.424570562258851	-2.79162	0.00524442071522078	0.0146298611084347	DOWN
PCDH20	123.912272833231	-1.14836	0.411387176021206	-2.79142	0.00524769676258804	0.0146341397600791	DOWN
IL25	3.3504508321131	1.27354085373622	0.456471213678466	2.78996969704488	0.00527129749721298	0.0146888736861473	UP
GCKR	2.05580380199773	-1.56325	0.560473426081505	-2.78917	0.00528440811065689	0.0147171409415408	DOWN
MAS1	0.978482700210173	1.84344098329929	0.668435881141692	2.75784265223866	0.00581841974248066	0.0159894705143027	UP
KRT17	2.45760473713524	1.93758106304094	0.703745542737109	2.75324097329983	0.00590084448177854	0.0161710092087109	UP
SLC9C2	1.79508226009541	-1.18032	0.428788657088518	-2.75269	0.00591069812270769	0.0161927295765438	DOWN
FCRL3	7.36491879143515	1.21362792107156	0.4416979031305	2.74764247796982	0.00600254226721703	0.0164282677658812	UP
ERVV-1	4.27699124226586	1.68132050570857	0.611988422200542	2.74730770177482	0.00600867328780721	0.016440782054062	UP
CD3D	14.7995644974748	1.1593547871742	0.423104013621506	2.74011767756786	0.00614171901257106	0.0167573067552674	UP
KCNQ5	2.64771005573743	1.41635538485844	0.517397359579986	2.73746156340692	0.00619153548782242	0.016868570330835	UP
PTPRN	3.95910537268211	1.48193639536018	0.54354000373753	2.72645322362657	0.00640190258996687	0.0173460583240086	UP
THY1	194.233880465897	1.0215653646522	0.37476855488792	2.72585666894523	0.00641348420876299	0.0173690345353876	UP
UBASH3A	6.5232992373126	1.21673445556192	0.447295253562918	2.7202042630009	0.00652416012886356	0.0176374905060797	UP
ADCY8	0.951663413559428	1.81026492660785	0.665714203991727	2.71928241241244	0.00654237230012554	0.0176781908106497	UP
P4HA3	7.48104916352312	1.11911042727801	0.411607744174931	2.71887602484563	0.00655041544447593	0.0176970776860327	UP
LEP	32.4130968539844	-1.85768	0.683944078970563	-2.71612	0.00660513630347774	0.0178313113972923	DOWN
SLC44A5	113.448578722651	1.21738028974344	0.4488946513481	2.7119509802299	0.00668884836936214	0.0180189165742326	UP
MT1M	118.022803972012	1.28560473777652	0.474968284889117	2.70671701390895	0.00679521534816549	0.0182461405194466	UP
NHLH2	1.05556894573034	1.95271362875771	0.721845565047907	2.70516814580431	0.00682698229509946	0.0183034369886183	UP
RLN3	1.73605566460139	-1.45935	0.539709977165105	-2.70396	0.00685194557438987	0.0183585293120728	DOWN
SFRP5	156.825213043714	1.59588883940375	0.590470956912687	2.70273892512504	0.00687707390940697	0.0184196372136683	UP
TBC1D21	3.46329767594558	1.07840364241388	0.399613879507657	2.69861408152922	0.00696288684015738	0.0186168289078154	UP
AZU1	2.87032056360363	1.64539798234799	0.610314382490484	2.69598428212307	0.0070180978213627	0.0187405858052888	UP
FCRL6	11.0339912608539	1.02608941401202	0.380693929395093	2.69531330757608	0.00703224731383315	0.0187694189108807	UP
ZC2HC1B	0.974722974688701	1.80723078571888	0.670768895245003	2.69426742732126	0.00705435389886618	0.0188194523022158	UP
SIX1	3.48958736116601	1.7274102270021	0.642085662196161	2.69031116672773	0.00713854224094	0.0190168682374804	UP
SLC25A48	14.5746915657332	1.62061140488284	0.602505989680063	2.68978472022062	0.00714981263706165	0.0190410579789382	UP
IL1B	25.056795534141	1.5235631221903	0.567531861414462	2.68454200684543	0.00726292557423345	0.0192955640698736	UP
KCNN1	2.1861516811858	1.76510273349042	0.66019547711006	2.6736062192019	0.00750405078313001	0.0198458043302584	UP
H2AB2	1.08705929786377	-1.10854	0.414745330767657	-2.67283	0.00752137873865117	0.0198746316124273	DOWN
LY9	8.05927134441861	1.1130471457188	0.416682727918555	2.6712101825741	0.00755783061726012	0.0199534805185216	UP
GJD2	5.6427063467189	1.4566595531304	0.545593189886767	2.6698638841748	0.00758820013095193	0.0200179293341491	UP
KRT23	3.26741972429373	1.34835619271504	0.505142483155687	2.66925914504694	0.00760187728115483	0.0200445670139884	UP
F11	2.21539077183008	-1.13707	0.42690011289722	-2.66355	0.00773200692467901	0.0203429889315087	DOWN
CLCA1	1.83145918526274	1.54904475986277	0.58261757874763	2.65876763140674	0.00784270334063396	0.0205797555908095	UP
CACNA1I	4.80797700286349	1.14985231594185	0.432643267898639	2.65773768196305	0.00786670973719764	0.0206327645394509	UP
GLYAT	2.58188400516386	-1.67047	0.631678642311324	-2.6445	0.00818126372560508	0.0213444710865724	DOWN
COL11A1	6.47564443755521	1.28901192889462	0.489575372579586	2.63291824117456	0.00846547228001345	0.0219835320500767	UP
RASGRF1	1.93548639041759	1.43578916658319	0.54654613496359	2.62702281606811	0.00861355583104681	0.0223025777444136	UP
EDN2	4.79137255201556	-1.20227	0.45777115251264	-2.62636	0.00863036187856255	0.0223357647816935	DOWN
BOD1L2	1.70172002405318	1.28866510299406	0.490683410954204	2.62626588595703	0.00863273547374607	0.0223384663005946	UP
FGF5	9.74422493450259	-1.18101	0.449823144338159	-2.6255	0.00865213257353168	0.0223852110122838	DOWN
EPCAM	7.06089951217562	-1.1963	0.455673973867935	-2.62535	0.00865594397635291	0.0223916234768637	DOWN
SH2D1A	8.18559618709128	1.10668090136288	0.421749279494472	2.62402558858997	0.00868972563809161	0.0224651740526779	UP
FOSB	412.665521002599	1.70138663183541	0.650690341815624	2.61474087211442	0.00892951727910626	0.0230107318256951	UP
GPR150	3.23409698923573	1.16451354368365	0.445833588396808	2.6119915008449	0.0090016491948967	0.0231646300283501	UP
CFAP90	1.08218538766225	1.74338103491909	0.669093467538957	2.60558669229212	0.0091717060153493	0.0235697551402559	UP
SCRT1	2.80566543842169	1.04898873085463	0.403408429894144	2.60031435418911	0.00931383980991752	0.0238984565399121	UP
CEACAM6	1.40508914531878	1.95598484780304	0.753880013803439	2.59455723986474	0.00947128412906479	0.0242505871184514	UP
CACNA1S	2.04895921114529	1.40091	0.540628687424008	2.59125981166309	0.00956252674240494	0.0244469466969503	UP
CKMT1B	6.76260799492371	-1.18083	0.457246691067631	-2.58249	0.0098091139405981	0.0250031735271615	DOWN
CLXN	2.51597185313075	1.20026385680965	0.466631018057554	2.57219046819046	0.0101057277356016	0.0256453475386136	UP
XCR1	5.16411565338783	1.11419322589116	0.433291947361547	2.57146072682828	0.0101270500786621	0.0256868963115574	UP
ANO3	5.1479155091601	1.28637632075511	0.502105388712715	2.56196477805803	0.0104081873350935	0.0262848976311238	UP
RTP5	2.29197510021705	1.52020309301219	0.593682842456792	2.56063167788588	0.0104482060500271	0.0263565179789778	UP
B3GALT1	1.43038154683548	-1.27247	0.499333112793864	-2.54833	0.0108238942080384	0.0271632206156015	DOWN
PNLDC1	6.08364877689638	-1.0411	0.408994939824366	-2.5455	0.010912107901634	0.0273519099730751	DOWN
THEGL	1.53528563713401	-1.01633	0.40018423703474	-2.53965	0.0110964787566566	0.0277521453041683	DOWN
ZNF80	2.08033560322844	1.33319413223134	0.526681404521852	2.53131042938887	0.0113637225996742	0.028323319874173	UP
TMEM125	2.32516780813798	1.09386443321181	0.432151392488779	2.53120654526229	0.0113670890201126	0.0283275075580585	UP
TMEM156	3.10672644824388	1.01028833012466	0.399496298524837	2.52890535871099	0.0114418875656247	0.0285054529460076	UP
IL22RA2	1.5119712920894	1.64414849514583	0.650478399923591	2.52759891080006	0.01148454693018	0.0285990073940252	UP
TMEM238	1.69636108163616	1.29279143327741	0.512703462177651	2.52151882842067	0.0116849421879402	0.0290206008005925	UP
CTRC	2.07194868549388	1.10953622468805	0.440227004602556	2.52037292825724	0.0117230557681909	0.0291023516846222	UP
NR4A3	495.425246179352	1.07636900340681	0.428440189008696	2.51229700438996	0.0119948091194098	0.0296455492712911	UP
SDR16C5	2.09671705070081	-1.0581	0.421422701455383	-2.51078	0.0120465876867538	0.0297647634284125	DOWN
CNR2	1.48646398673619	1.58308658154443	0.630688450929013	2.51009286631541	0.0120699414927259	0.0297999493098746	UP
MT1A	45.774562398657	1.37145235409152	0.547702547705553	2.50400944789618	0.0122794755104719	0.0302556334849542	UP
C22orf31	2.41934018479293	1.16347214134936	0.466340448590278	2.49489861938092	0.0125993121916739	0.0309393137710757	UP
HS6ST2	24.8461685774452	1.07850877329036	0.432859718540496	2.49158960072987	0.0127172886236373	0.0311788866883366	UP
PNPLA3	2.1293526328389	-1.36455	0.548534035923901	-2.48763	0.0128596781105088	0.0314866247745864	DOWN
OLAH	3.58582177729237	-1.13467	0.456259414939059	-2.4869	0.0128862917558913	0.0315288108370548	DOWN
LRRC18	2.52894609842851	1.62950745715988	0.656250069726011	2.48305871851596	0.0130259613870751	0.031814935350607	UP
CPNE7	2.00608949216572	1.49407058241019	0.608839307424948	2.45396538001016	0.0141290583357518	0.0340487808036573	UP
MYB	3.55429369947857	1.01569320637026	0.414131726504452	2.45258486941675	0.0141833916919002	0.0341552174644828	UP
OSM	11.7759559652119	1.20132339420174	0.489864823902495	2.4523569270221	0.0141923806311288	0.0341719653464717	UP
ZFR2	2.58919929472174	1.02343242098627	0.417354080509602	2.4521922002934	0.0141988797804616	0.0341827144499819	UP
TMEM26	15.5232497230086	-1.1207	0.458718247789516	-2.44311	0.014561369747283	0.0349123880691445	DOWN
PRR32	4.62373303503678	-1.21419	0.49760522583006	-2.44007	0.0146845756302826	0.035140482338051	DOWN
ICOS	3.18667866960175	1.2992057213855	0.533626537261051	2.43467224859908	0.0149052837747018	0.0355875301494052	UP
STYK1	1.8912934614469	1.23559152904924	0.508033300795683	2.43210735814769	0.01501125717017	0.0358201859661485	UP
IGLL1	4.62242996758468	1.09993798516047	0.453822738975827	2.42371721532239	0.0153625628722985	0.0365287606074654	UP
RBP4	43.3244587073445	-1.34482	0.555526961074577	-2.42079	0.0154867432791806	0.036771985914764	DOWN
RHBDL3	52.2592844398698	-1.00172	0.413994704954621	-2.41964	0.0155360774191722	0.0368734903312621	DOWN
POSTN	4720.07546626229	1.04724606010726	0.433050839969763	2.41829818452814	0.0155932927607188	0.0369936061414086	UP
CKMT1A	5.76686097292087	-1.08348	0.449942455111129	-2.40804	0.0160384482854478	0.0378944996831558	DOWN
SOWAHB	1.54819358125813	1.48965376863075	0.62011804065219	2.40221001644146	0.01629634941465	0.0384012307219392	UP
SDS	7.37825563854623	1.28159204659999	0.533532732723362	2.40208700984145	0.0163018304166085	0.0384087586491733	UP
H1-7	1.81188314635349	1.3891296012717	0.578711083741326	2.40038533959134	0.0163778208295455	0.0385607585305586	UP
CLDN4	3.30397724551412	1.09578892004308	0.456851908127048	2.39856483151286	0.0164594625055025	0.0387242018102836	UP
GNG4	2.36970313292346	1.24094224144547	0.518159848602677	2.39490235453773	0.0166247919815901	0.0390328274631352	UP
CALCR	2.82114773956415	1.32664128412489	0.555356756944068	2.38880911690879	0.016903082019075	0.0395921465195819	UP
FSCN3	1.82499382649085	1.35887014558672	0.56905597212633	2.38793758812368	0.0169432188365477	0.0396743388774612	UP
PBK	7.01777597128185	-1.10469	0.464458804385018	-2.37845	0.0173855788647827	0.0405301608866896	DOWN
ZNF556	3.05787867689958	1.40977785146759	0.592865346606924	2.37790564001758	0.017411280780261	0.0405788160138186	UP
CD79A	2.58729759652647	1.16157756364263	0.488533943546075	2.37768036180085	0.017421920509507	0.0405979806684988	UP
SLC19A3	29.9116141384134	-1.0585	0.445641061839647	-2.37524	0.0175377359867694	0.0408169059076944	DOWN
PHOX2A	1.92476000345273	1.01401534638606	0.427292967505663	2.37311499017971	0.0176387715819608	0.0410122801114684	UP
FCRL1	2.62558629673637	1.21119319773366	0.512967742299384	2.3611488556853	0.0182184161804564	0.0421325954591806	UP
SYT6	1.09732759849928	1.56339835598846	0.663261068197489	2.35713873608959	0.0184163649635248	0.0424967740415184	UP
LOC101929614	19.9366392850829	-1.02234	0.434293755893971	-2.35402	0.0185717253103428	0.0428082345620813	DOWN
ZYG11A	1.77996476747879	1.12418606235355	0.477721671012192	2.35322391795967	0.0186114228097646	0.0428820863778955	UP
ARG1	12.1273734623605	1.0228208642234	0.435385528752234	2.34923027220196	0.0188122685288767	0.0432973419669269	UP
CALHM4	4.39203723696485	-1.15663	0.492667653235337	-2.3477	0.018889903289589	0.0434343670081859	DOWN
SLC10A1	1.6175524786416	1.29246941434269	0.551070149295251	2.34538092109616	0.0190076491420941	0.0436453660385509	UP
POU3F1	2.20239643740063	1.2300142238557	0.526920835547816	2.33434349313007	0.0195777430549123	0.0447464633441457	UP
LIPM	2.11698242291465	1.36995391235513	0.586920941332014	2.33413704620256	0.0195885470200241	0.0447650661664242	UP
FBP2	1.9689752903097	-1.06125	0.456936256760871	-2.32254	0.0202038344754372	0.0459959635930166	DOWN
CYP4F2	1.06843791855755	1.53499	0.66187831875932	2.3191470665761	0.0203870634697715	0.0463377458028266	UP
KRT72	1.07230048789091	1.74607756897612	0.75422085216048	2.3150746415648	0.0206088475369819	0.0467532788350788	UP
POU5F2	1.21157120468461	1.45794394774679	0.630872266167272	2.31099705270642	0.0208330176894202	0.0471616198119017	UP
KRT32	2.73171000887039	-1.67544	0.724989968429199	-2.31098	0.020833762761124	0.0471616198119017	DOWN
CD177	13.1903703086942	-1.17339	0.507841914295329	-2.31054	0.0208583609195308	0.047197731772325	DOWN
KLRC2	1.82574019545509	1.14383206920727	0.495916151522826	2.30650295558003	0.0210825451734705	0.0475922980889408	UP
CNTN5	1.99289828992621	1.66549369745031	0.725290541775468	2.29631244517995	0.0216580230293552	0.0486214215386334	UP
SLC5A12	2.25300036163213	1.28703723449223	0.561333098699671	2.29282263503373	0.0218582183169147	0.0490052328180768	UP
CLNK	1.95654010542116	1.34920390491444	0.589260811225517	2.28965490189043	0.0220413296584415	0.0493498996311021	UP
VCX	1.20716103324413	1.30999008817261	0.572308004593174	2.28895992657629	0.0220816808465758	0.0494336562555473	UP
GPR26	1.65379049837793	1.45871233087454	0.637392739158776	2.28856126098916	0.0221048568888745	0.0494657640703614	UP
ADTRP	2.95109486354312	1.03938385142455	0.454280008140925	2.2879806128341	0.0221386501617328	0.0495215957479294	UP
KCNK10	4.51849832779422	1.51760627700864	0.663418329701056	2.28755554235665	0.0221634174132023	0.0495637978067607	UP
FREM3	1.21288708225256	-1.08789	0.47620443928624	-2.2845	0.0223421008572977	0.0498505714307005	DOWN
