# Supplementary material for: Integrated NEK7-inflammasome and platelet transcriptomic signature generates mechanistic hypotheses in heart failure
Source: PLoS One. 2026 Jun 26;21(6):e0352124. doi: 10.1371/journal.pone.0352124 (PMC13308797; doi:10.1371/journal.pone.0352124)
Supplement: S2 Table — (XLSX) [file pone.0352124.s006.xlsx]

## Sheet: Supplementary Table 2
gene
LAMP2
ITGA2B
TBXA2R
CD9
FYN
IGF1
HGF
PRKCH
VCL
RAB27B
LCP2
HSPA5
BCAR1
PIK3CB
ITIH4
DGKG
GNA15
GNAI3
DGKA
PRKCQ
RHOA
PRKCZ
RASGRP2
TRPC7
GNB5
CDC42
WDR1
SPP2
ACTN1
MGLL
STXBP2
DGKD
APBB1IP
ACTN2
GNB1
RAPGEF3
APLP2
GP6
GNA11
THPO
RAPGEF4
TF
APOH
TGFB2
BRPF3
ITPR3
MAPK1
TIMP3
PDGFB
VTI1B
SERPINA4
ABHD12
TIMP1
MAGED2
SYTL4
DGKH
MAPK3
STX4
CSK
SCG3
TGFB1
PIK3R2
PIK3CG
SERPINE1
RARRES2
CDC37L1
PFN1
LGALS3BP
COL1A1
VWF
GNB3
PTPN6
MAPK14
PHACTR2
VEGFA
SPARC
KNG1
HRG
GNAI2
GNB4
FN1
SOS1
PLEK
QSOX1
STXBP3
RAP1A
PLA2G4A
MPL
PIK3R3
APOA1
TGFB3
GNA13
CLU
A1BG
PIK3CA
PLG
SRGN
ITPR2
F13A1
ABCC4
PRKCG
RAP1B
F2RL3
GNG13
TUBA4A
AAMP
GNG11
GNGT1
GNAI1
RAC2
CALU
ISLR
ACTN4
HABP4
CAP1
RAF1
VAV3
DAGLA
CD36
CD63
RAC1
DGKB
TLN1
ARRB1
TRPC6
THBS1
OLA1
MMRN1
TRPC3
EGF
PDPK1
ARRB2
PIK3R5
VAV1
SOD1
APP
AKT1
ECM1
SCCPDH
LEFTY2
RHOB
MANF
AHSG
DGKQ
PIK3R1
LHFPL2
PCYOX1L
GNA12
DGKZ
SERPING1
ENDOD1
FERMT3
ALDOA
ADRA2A
VEGFC
ITPR1
CYRIB
DGKE
PRKCA
APOOL
TTN
GNA14
GNAQ
CD109
DGKI
TAGLN2
FCER1G
CYB5R1
VAV2
SHC1
GNG3
ITIH3
PDPN
ALB
ABHD6
PPBP
PF4
CLEC3B
PRKCD
TEX264
ANXA5
F2RL2
DAGLB
COL1A2
YWHAZ
SYK
VEGFD
CLEC1B
TMX3
PRKCB
GNGT2
CRK
IGF2
GNG8
SERPINF2
GNG4
P2RY12
PTK2
GP9
PCDH7
P2RY1
PRKCE
FGG
FGA
FGB
GNB2
GNG12
GTPBP2
CTSW
RASGRP1
CFL1
VEGFB
GNG5
SELP
A2M
GNG7
RHOG
CHID1
GRB2
GP5
PTPN11
F2
F2R
LCK
GAS6
ADRA2C
PROS1
F8
GP1BA
GNG2
SERPINA3
PPIA
PTPN1
NHLRC2
FLNA
FAM3C
SRC
SERPINA1
PDGFA
PSAP
CFD
PLCG2
TOR4A
CALM1
F5
GP1BB
MPIG6B
LY6G6F
TMSB4X
LAT
GNAT3
ORM2
ORM1
GNG10
SELENOP
LYN
ITGB3
PECAM1
ADRA2B
DGKK
PIK3R6
