# Supplementary material for: Integrated NEK7-inflammasome and platelet transcriptomic signature generates mechanistic hypotheses in heart failure
Source: PLoS One. 2026 Jun 26;21(6):e0352124. doi: 10.1371/journal.pone.0352124 (PMC13308797; doi:10.1371/journal.pone.0352124)
Supplement: S3 Table — (XLSX) [file pone.0352124.s007.xlsx]

## Sheet: Supplementary Table 3
	veengene
GSM3219558	-0.136158
GSM3219559	-0.256085
GSM3219560	-0.492299
GSM3219561	-0.159077
GSM3219562	-0.323194
GSM3219563	-0.380396
GSM3219564	-0.398953
GSM3219565	-0.362258
GSM3219566	-0.274341
GSM3219567	-0.555091
GSM3219568	-0.338307
GSM3219569	-0.448574
GSM3219570	-0.518234
GSM3219571	-0.247604
GSM3219572	-0.0389843
GSM3219573	0.124402538187214
GSM3219574	-0.0409536
GSM3219575	0.126158219095167
GSM3219576	-0.342562
GSM3219577	0.146134902406521
GSM3219578	-0.0801355
GSM3219579	-0.39701
GSM3219580	0.105163093243151
GSM3219581	-0.109338
GSM3219582	-0.0025776
GSM3219583	0.134559933418011
GSM3219584	0.18187585683729
GSM3219585	0.0613632086069015
GSM3219586	-0.42995
GSM3219587	0.153274329625792
GSM3219588	0.105608690678898
GSM3219589	-0.111965
GSM3219590	-0.176196
GSM3219591	-0.3567
GSM3219592	-0.230435
GSM3219593	-0.223198
GSM3219594	0.109658174652063
GSM3219595	-0.00159728
GSM3219596	0.00922386160988505
GSM3219597	-0.113202
GSM3219598	-0.385235
GSM3219599	0.055720182419168
GSM3219600	0.0129720478182202
GSM3219601	0.0950637233510698
GSM3219602	-0.00978352
GSM3219603	0.000634752232607506
GSM3219604	0.000118185561604803
GSM3219605	-0.143857
GSM3219606	-0.368412
GSM3219607	-0.10484
GSM3219608	0.0305407373761817
GSM3219609	-0.445835
GSM3219610	-0.14833
GSM3219611	0.444908721886405
GSM3219612	-0.133293
GSM3219613	-0.200602
GSM3219614	-0.101947
GSM3219615	0.0713269102136523
GSM3219616	0.299676529751984
GSM3219617	0.0910600666358517
GSM3219618	-0.342393
GSM3219619	-0.20624
GSM3219620	0.33614511988248
GSM3219621	-0.0271539
