# Supplementary material for: Integrated NEK7-inflammasome and platelet transcriptomic signature generates mechanistic hypotheses in heart failure
Source: PLoS One. 2026 Jun 26;21(6):e0352124. doi: 10.1371/journal.pone.0352124 (PMC13308797; doi:10.1371/journal.pone.0352124)
Supplement: S4 Table — (XLSX) [file pone.0352124.s008.xlsx]

## Sheet: Supplementary Table 4
	x
1	ACTB
2	HSPG2
3	ITM2B
4	DDX17
5	TLN1
6	VIM
7	COL1A2
8	COL6A2
9	ACTG1
10	CAVIN1
11	LUM
12	HNRNPK
13	PCBP2
14	RHOA
15	RPL15
16	LENG8
17	BGN
18	MSN
19	TIMP2
20	USP22
21	MORF4L1
22	SARAF
23	UBA1
24	CTNNB1
25	TGOLN2
26	DAZAP2
27	PRRC2A
28	YWHAB
29	GNB1
30	PABPC1
31	GLG1
32	PCBP1
33	GANAB
34	PHLDB1
35	SF1
36	CSNK1A1
37	GNAI2
38	PKD1
39	SERINC3
40	HNRNPA1
41	COL18A1
42	RAC1
43	MLLT6
44	SEPTIN7
45	DYNC1LI2
46	AEBP1
47	PCNP
48	ATN1
49	ARGLU1
50	LTBP3
51	HNRNPA3
52	EMC10
53	POLR2B
54	FKBP8
55	PTGES3
56	SET
57	CDC42
58	LAMP1
59	ARCN1
60	WDR82
61	NCOR2
62	SRSF6
63	PLD3
64	NDFIP1
65	CCNL2
66	AKT2
67	SLC12A4
68	TM9SF2
69	HMGB1
70	HNRNPM
71	EFCAB14
72	LHFPL6
73	NONO
74	NUDCD3
75	WDR6
76	ATXN10
77	NISCH
78	RIPOR1
79	CTBP1
80	GNA11
81	TSPAN3
82	COPG1
83	SF3B3
84	SEC24C
85	PIP4K2B
86	ANKRD10
87	TMEM30A
88	EXOC7
89	CNN3
90	TRIM28
91	HNRNPL
92	TPD52L2
93	SUPT5H
94	SAR1A
95	IST1
96	RAB11A
97	LAMP2
98	TSC2
99	RAB14
100	CTDSP1
101	LSM14A
102	KHDRBS1
103	KDM2A
104	TMEM109
105	ARF4
106	MAPK1IP1L
107	CRKL
108	MYO15B
109	VAMP3
110	GNB2
111	NFE2L2
112	POGZ
113	LEPROT
114	INTS3
115	SRPRA
116	HNRNPA0
117	C6orf62
118	COPB1
119	SMARCE1
120	HDAC7
121	H3-3A
122	U2AF2
123	STX16
124	TAOK2
125	ATP6V1B2
126	UPF1
127	SSPN
128	ANAPC5
129	MRC2
130	DLGAP4
131	RBMS1
132	PRMT2
133	PPT1
134	TRPC4AP
135	GCN1
136	LDLRAD2
137	KHNYN
138	RER1
139	COL14A1
140	GPR107
141	NFIA
142	TCF25
143	METAP2
144	KDELR2
145	MTREX
146	ATXN2L
147	KHSRP
148	CAPN1
149	EFEMP2
150	FOXJ3
151	SSR1
152	RTN3
153	SDC2
154	XPO7
155	CASC3
156	BSDC1
157	SKI
158	MTMR3
159	TNPO2
160	RRAGA
161	MOB1A
162	GOLGA3
163	LASP1
164	GTPBP1
165	KDELR1
166	GPAA1
167	SEC16A
168	TMEM230
169	MAU2
170	TMEM248
171	ABL1
172	CCAR2
173	PFKL
174	STAT5B
175	GRK2
176	FHIP2B
177	COL16A1
178	MOV10
179	SNX17
180	SAMD4B
181	ADNP
182	SHC1
183	STRN4
184	PODN
185	PAFAH1B2
186	CENPB
187	ZNFX1
188	ZSWIM8
189	CBX3
190	RGL2
191	HCFC1
192	DHX30
193	NOTCH2
194	ARID1B
195	MBD1
196	AGPAT1
197	SMAD2
198	CMTR1
199	SH2B1
200	SUPT7L
201	RBCK1
202	TMEM184B
203	PABPN1
204	ABCA2
205	UBE2Z
206	CAMTA2
207	LRRC41
208	WDR45B
209	CCNDBP1
210	ESYT1
211	TSN
212	NRBP2
213	INF2
214	SDC3
215	GALNT2
216	SNAP23
217	HMGN1
218	ATP6AP2
219	CBX6
220	TM9SF4
221	CNIH1
222	F2R
223	ARF3
224	POLDIP3
225	CIC
226	RAB11FIP3
227	RIN2
228	SEPTIN11
229	POM121
230	AHDC1
231	TNRC18
232	NCBP2
233	SS18
234	ATP6V1C1
235	PHYKPL
236	SELENOF
237	KAT2A
238	SZT2
239	OGN
240	FMNL3
241	GABBR1
242	FBXO7
243	HGS
244	MDM4
245	NUMB
246	TCF12
247	NOP9
248	COLGALT1
249	DIP2A
250	CYFIP1
251	CRTC3
252	MKNK1
253	TBC1D20
254	TMEM167B
255	DOCK1
256	SAE1
257	CHMP5
258	SUSD6
259	UBE2Q2
260	PKD2
261	EXT2
262	TOLLIP
263	SLC39A13
264	RXRB
265	ZC3H7A
266	HIP1
267	LZTS2
268	ATF6B
269	RELA
270	SGSM2
271	GOLM2
272	MED15
273	SMU1
274	PPIL2
275	HDGFL3
276	EDC4
277	NCBP3
278	BCL2L2-PABPN1
279	ARPC4
280	FBRS
281	CACUL1
282	FAM120AOS
283	TUBGCP6
284	OAT
285	SGSM3
286	MXRA8
287	EP400
288	PDGFD
289	SWAP70
290	GATAD2B
291	SVEP1
292	PELP1
293	TPTEP2-CSNK1E
294	GOSR2
295	TMEM214
296	TMEM50A
297	FAM219A
298	CHMP1A
299	PTPRA
300	WDR83OS
301	CAND1
302	SEC22C
303	CSNK1E
304	PCGF3
305	TXLNA
306	AIMP1
307	PTBP1
308	NOTCH1
309	PHC1
310	CHD3
311	VIRMA
312	DDX18
313	HERC4
314	ARF6
315	CNP
316	MMGT1
317	TMBIM4
318	ARFGAP1
319	TRIM41
320	AP1M1
321	PPP3R1
322	MAP3K11
323	HMGN4
324	RSL24D1
325	SMAD3
326	LZTR1
327	SLC35E1
328	CREBL2
329	KMT2B
330	SRI
331	DEF8
332	SMARCC1
333	SART3
334	RAB31
335	KXD1
336	SSBP2
337	CAPZA1
338	CDK9
339	MIDEAS
340	ARHGEF1
341	PTPN23
342	DDAH2
343	PML
344	GGA1
345	ADGRA2
346	SYVN1
347	SNX12
348	OTUD5
349	YTHDF1
350	GAK
351	PPME1
352	RBSN
353	CSRNP2
354	KDSR
355	FNBP1
356	POM121C
357	RC3H1
358	STX12
359	CYTH2
360	HMGXB3
361	CLPTM1L
362	E2F4
363	BET1L
364	TCEA1
365	CRAMP1
366	ARSA
367	MON2
368	FHIP1B
369	RAP2A
370	ZNF384
371	IFNGR2
372	TCIRG1
373	NFATC2IP
374	BRD1
375	RUSF1
376	DHX8
377	LMF2
378	ABHD17A
379	SH3BGRL
380	RBM22
381	PPHLN1
382	SIDT2
383	ACBD3
384	NUP62
385	DDX56
386	SLC30A5
387	METTL3
388	RNF145
389	VPS35L
390	CHID1
391	IDI1
392	SNX33
393	GNL1
394	TMEM185B
395	ABI1
396	PEX26
397	RBM15B
398	LEMD2
399	BTF3L4
400	TMEM87A
401	VGLL4
402	ZDHHC8
403	XPO6
404	BAG5
405	GATD1
406	EHMT1
407	GID8
408	DCTD
409	FOXP1
410	RAP1B
411	PHF12
412	CHRNB2
413	RBM4
414	TATDN2
415	PIGG
416	UNC45A
417	SERTAD2
418	RAB35
419	CENPT
420	XAB2
421	ZFYVE21
422	CAMKK2
423	SPPL3
424	BUB3
425	BRD3
426	SPPL2B
427	DDAH1
428	RNF44
429	IP6K1
430	DCUN1D4
431	RNF185
432	RING1
433	ZNF316
434	C8orf33
435	SH3GLB2
436	FGFR1OP2
437	WWP2
438	BAHD1
439	AMMECR1L
440	ALG13
441	DHX40
442	GLT8D1
443	PLAGL1
444	CMTM6
445	SERP1
446	ATP8B2
447	TJAP1
448	SLC39A9
449	PIK3C3
450	GATAD2A
451	RELCH
452	RETREG3
453	MFSD14B
454	ECM2
455	ISLR
456	SEC22B
457	ATL3
458	PPP1R18
459	SPTLC1
460	FAF2
461	TBC1D10B
462	RNF139
463	SEPHS1
464	FCF1
465	PWWP3A
466	WIPF1
467	SRSF8
468	PPARD
469	MON1B
470	PPP4C
471	TRIM27
472	ZC3H4
473	POFUT2
474	TRIM26
475	RBM14
476	ATF2
477	WIPF2
478	CANT1
479	TGFB3
480	CHERP
481	ZNF706
482	GTF3C2
483	C2orf68
484	SMURF1
485	TK2
486	WDR11
487	TMUB2
488	CXXC1
489	KDM4A
490	DPH1
491	PDCD6
492	CCNT1
493	RHBDD2
494	AGO3
495	IKBKB
496	UBE2E2
497	SMARCD1
498	PLSCR4
499	PABIR2
500	APPBP2
501	MICOS10-NBL1
502	EIF4A3
503	NEIL1
504	MYO1D
505	ITPRIPL2
506	GNPTG
507	IRF3
508	TMEM181
509	RYBP
510	ABCD4
511	MAP3K12
512	JKAMP
513	VPS53
514	MUS81
515	ABHD16A
516	INO80D
517	PPP2R5B
518	ATG12
519	MAPKAPK5
520	PIAS3
521	ATP13A1
522	SIAH1
523	FZR1
524	PCNX3
525	NBL1
526	TM9SF1
527	MIER1
528	ANAPC2
529	CSAD
530	PTBP3
531	SMNDC1
532	MFSD14A
533	TMEM33
534	ZFYVE27
535	MTMR12
536	PSMG2
537	B3GNT2
538	AAR2
539	DAXX
540	CAPN15
541	STRIP1
542	ZXDC
543	DIMT1
544	AKR1A1
545	VPS4B
546	TSPAN4
547	SGCE
548	PGS1
549	FKBP10
550	TRNT1
551	PAGR1
552	DDX41
553	PEPD
554	SLC23A2
555	YIPF5
556	XPO5
557	SF3B4
558	GOLGA7
559	PES1
560	LRRC75A
561	EML3
562	TEP1
563	RAB22A
564	SFT2D2
565	SH3GL1
566	PAN3
567	STAT5A
568	RDH11
569	SLC66A3
570	BTBD10
571	GLTP
572	NSF
573	TENT4A
574	SLC35C2
575	SF3A2
576	RAD52
577	VKORC1
578	C1orf52
579	ETV3
580	RUSC1
581	HERPUD2
582	ZNF22
583	ZNF652
584	VMA21
585	DERPC
586	CHTF8
587	GSDMD
588	PGRMC1
589	USP20
590	NAGK
591	PGM3
592	GNAI3
593	UNK
594	SKIL
595	ZNF276
596	ASB6
597	KDM5B
598	AMBRA1
599	FBXO8
600	RAVER1
601	VHL
602	HS2ST1
603	PYGO2
604	RHCE
605	CORO1B
606	WDR55
607	MEX3C
608	NUP93
609	ATG7
610	NDE1
611	STARD3NL
612	SCARA3
613	GLB1
614	UNC50
615	TWSG1
616	FAM149B1
617	TGFB1
618	TRIP6
619	ANXA4
620	LYL1
621	ZFTA
622	LYPLA2
623	OSBPL5
624	ADAM17
625	MINDY3
626	SGPL1
627	CTNS
628	CCDC97
629	ZNF444
630	ZNF410
631	GLIS2
632	RABAC1
633	SGSH
634	MED16
635	EDEM1
636	ZNF121
637	TREH
638	CCNC
639	SMURF2
640	CUL7
641	RNF217
642	DALRD3
643	SLC35A5
644	AFTPH
645	RMDN2
646	PLEKHO2
647	PIGQ
648	PCGF2
649	NDST2
650	BRAT1
651	DRG2
652	TCTN3
653	CYBC1
654	STRADA
655	DENND1A
656	EPHA3
657	ZNF264
658	MFSD10
659	TBL1X
660	CAMLG
661	SSC5D
662	SESN3
663	ARPC4-TTLL3
664	RAB2B
665	ADNP2
666	SNX29
667	SPNS1
668	LRRC14
669	INPP5E
670	TCF3
671	CSTF1
672	ZNF335
673	NRAS
674	DERL2
675	CERCAM
676	NADSYN1
677	VOPP1
678	CHST12
679	ENOPH1
680	TMEM175
681	FAM172A
682	RCC2
683	RUFY2
684	FAAP100
685	PIP4P1
686	TGFB1I1
687	SNTB2
688	PDCD7
689	CUL9
690	PHAF1
691	C1orf216
692	PHF19
693	RHOG
694	IGF1
695	NUP54
696	MARVELD1
697	RRP1B
698	TOR1A
699	EDC3
700	COMMD2
701	FAM156B
702	VPS16
703	TSEN34
704	RPE
705	ZNF646
706	CERS5
707	TPRA1
708	FAAP20
709	AKAP10
710	MIS12
711	NOL9
712	KLHL42
713	USP3
714	CASP2
715	SSBP4
716	POMT2
717	OSTC
718	CTSK
719	CHFR
720	HTRA2
721	PLPP5
722	SSH3
723	BACE2
724	MGAT2
725	SLC8B1
726	UBTD2
727	SMIM15
728	EAF1
729	LLGL1
730	RNF166
731	CRTC1
732	PIGO
733	SCAMP4
734	NUMBL
735	AP4M1
736	ARFIP1
737	TCF7L2
738	NAT9
739	ARMC10
740	LCAT
741	TKFC
742	PRICKLE2
743	CMTM3
744	SPTY2D1
745	DCP2
746	SRSF9
747	SLC35A1
748	TTLL3
749	PRMT9
750	HMGCR
751	S100PBP
752	RECK
753	ZNF580
754	POU6F1
755	TUT1
756	AP5Z1
757	E4F1
758	HMGXB4
759	TRIM74
760	THBS3
761	MAP1S
762	TLE4
763	NSUN7
764	TRMT10B
765	MAK16
766	MAPK7
767	SFT2D1
768	KDM2B
769	PSMD10
770	ATP6V0A2
771	DHX33
772	STK11IP
773	SYNGAP1
774	ZNHIT6
775	BRD3OS
776	CAD
777	RNF121
778	DPYD
779	CNTROB
780	CFAP410
781	CNTNAP1
782	SREK1IP1
783	CASK
784	KSR1
785	PWWP2A
786	PLPPR2
787	TOP3A
788	GOLM1
789	SLC10A3
790	PAPSS1
791	YIPF2
792	TULP4
793	NBPF12
794	CIDEB
795	RAP1GDS1
796	ISG20L2
797	CHRD
798	FAM156A
799	GBA1
800	SLC37A3
801	FBXW8
802	STX6
803	FBXL12
804	TVP23B
805	ZC3H3
806	CEPT1
807	ARHGEF18
808	CNEP1R1
809	SETD4
810	USP6NL
811	ATXN3
812	NSUN5
813	SLBP
814	RAB34
815	BOC
816	POLH
817	INIP
818	MIF4GD
819	DNAH1
820	E2F3
821	PCED1A
822	TRIM4
823	SIPA1L1
824	B3GNT9
825	SPRING1
826	ZNF333
827	HAUS2
828	FCSK
829	SARM1
830	KCTD5
831	BRF2
832	P3H1
833	TRIM35
834	SLC22A17
835	VAV2
836	WDR83
837	LMF1
838	NBPF14
839	RELL1
840	CEP164
841	NBPF10
842	CARD19
843	CYP20A1
844	NBPF8
845	CDK8
846	TP53
847	TEPSIN
848	ZNF746
849	SERPINB9
850	GFOD2
851	SOAT1
852	MFSD12
853	ANKRD13D
854	TBC1D12
855	ESS2
856	SLC17A5
857	ZCCHC18
858	ZNF805
859	N4BP2L1
860	SLC35B3
861	DPY19L3
862	TBL2
863	NELFA
864	NAPB
865	PFAS
866	NBPF11
867	DHX34
868	SLC12A9
869	XRCC3
870	ING3
871	TRIM3
872	COMMD5
873	ADAMTS10
874	TMEM170A
875	HINFP
876	UGDH
877	C19orf44
878	ATP9B
879	RABL2B
880	MZF1
881	NUDCD2
882	PLPPR3
883	USP42
884	PGLS
885	MBOAT7
886	CHST14
887	ZNF140
888	TRMT5
889	ARMC5
890	ADSS2
891	STIM2
892	B3GAT3
893	CNRIP1
894	LOXL3
895	WDR91
896	DIPK2A
897	NBPF9
898	LOC102724200
899	ZSCAN25
900	CXorf38
901	KIAA0753
902	CTBS
903	HAUS7
904	BAX
905	FAM107B
906	SRGAP1
907	CELF3
908	TMEM138
909	DGKQ
910	C1orf174
911	SPATS2
912	ERI1
913	NBPF19
914	CGRRF1
915	MAP3K13
916	DUSP11
917	CDR2
918	ZNF783
919	SGTB
920	ARHGAP33
921	LENG9
922	HDAC10
923	PCDHGB7
924	LTO1
925	DPM2
926	JRKL
927	CYB561D1
928	PDCL
929	ZNF700
930	MCM6
931	ESRP2
932	SLC35A2
933	ZNF346
934	RAD9A
935	ZDHHC24
936	TBP
937	OGG1
938	HECTD2
939	BAG4
940	ASB7
941	TTLL4
942	TRPV2
943	MAST3
944	TSHZ3
945	SLC43A2
946	MYL5
947	CYB561A3
948	RFWD3
949	PLSCR3
950	TMEM260
951	ZNF513
952	SLC49A3
953	TRAPPC14
954	CHIC2
955	SCARF2
956	ANKS3
957	PROSER3
958	MPLKIP
959	C1orf109
960	ANKRD13B
961	PRIMPOL
962	ZCCHC7
963	CCDC71L
964	DSEL
965	MORC4
966	MTMR11
967	NBPF20
968	CHST11
969	ZNF26
970	CORO7
971	MINPP1
972	TRIM11
973	CHST15
974	TRMT61A
975	ZBTB45
976	PCDHGA12
977	SLC66A1
978	TMEM35B
979	TRMT44
980	FBXL19
981	DONSON
982	BORCS5
983	STMN3
984	TBCCD1
985	IDUA
986	QTRT2
987	BCL2L12
988	ZNF324
989	SFI1
990	LIMD2
991	LPXN
992	AGPAT5
993	FCHSD1
994	PCDHGB6
995	FAP
996	TVP23C
997	KCTD13
998	RSKR
999	EFS
1000	UMPS
1001	CRLF3
1002	PCDHGB5
1003	TRAPPC2
1004	VPS33B
1005	IFT20
1006	DTX2
1007	PCDHGB2
1008	BCL10
1009	TRADD
1010	RTL5
1011	PABPC3
1012	SESN2
1013	LRRK1
1014	SLC30A7
1015	PCDHGA5
1016	HAPLN3
1017	SLC26A11
1018	MUTYH
1019	SLC25A17
1020	MEAK7
1021	TRO
1022	ICOSLG
1023	TMEM39B
1024	ARMC7
1025	INAFM1
1026	RP2
1027	PARP11
1028	MDK
1029	C1QTNF5
1030	MFRP
1031	EGFL8
1032	PCDHGA11
1033	ARL6IP6
1034	PCDHGA7
1035	ATXN7L2
1036	PCDHGA4
1037	PABPC1L
1038	PCDHGB4
1039	TMEM200B
1040	ANKMY1
1041	YRDC
1042	ARHGAP22
1043	AGPAT4
1044	RAD51D
1045	EVA1B
1046	GSDMB
1047	SLC5A2
1048	TRIM62
1049	PCDHGA10
1050	MSANTD1
1051	SOWAHC
1052	PRR3
1053	HIC2
1054	REEP4
1055	ZDHHC1
1056	PCDHGA9
1057	AGAP6
1058	SLC25A22
1059	BLOC1S4
1060	PNMA2
1061	CLEC11A
1062	ZSWIM4
1063	PCDHGB1
1064	SAMD11
1065	TMEM243
1066	MEX3D
1067	LIME1
1068	EML5
1069	C1orf159
1070	PCDHGA8
1071	HAAO
1072	NLE1
1073	RAB4B
1074	ZNF557
1075	FLVCR1
1076	PTK7
1077	PAQR7
1078	RAB43
1079	PRPS2
1080	FUT4
1081	SIRPB1
1082	CHTF18
1083	SRD5A1
1084	KANTR
1085	ZNF668
1086	RCE1
1087	NAALADL2
1088	ANKS1B
1089	QPCT
1090	FANCG
1091	WDR54
1092	ZWILCH
1093	ARMC9
1094	FBXO17
1095	RAD18
1096	LDOC1
1097	TTC39B
1098	DENND6B
1099	MC1R
1100	FOXC2
1101	PARD6G
1102	EEF1AKMT3
1103	TMEM241
1104	CCDC120
1105	ZNF324B
1106	ATL1
1107	CDK3
1108	CDCA4
1109	PIWIL4
1110	PCNX2
1111	PRSS53
1112	PDZD7
1113	TEKTIP1
1114	ANKDD1A
1115	CPEB1
1116	CHSY3
1117	ACHE
1118	CCDC78
1119	NPFF
1120	OXER1
1121	ZNF497
