# Supplementary material for: Integrated NEK7-inflammasome and platelet transcriptomic signature generates mechanistic hypotheses in heart failure
Source: PLoS One. 2026 Jun 26;21(6):e0352124. doi: 10.1371/journal.pone.0352124 (PMC13308797; doi:10.1371/journal.pone.0352124)
Supplement: S5 Table — (XLSX) [file pone.0352124.s009.xlsx]

## Sheet: Supplementary Table 5
	ONTOLOGY	ID	Description	BgRatio	pvalue	p.adjust	qvalue	geneID	Count	richFactor
GO:0030198	BP	GO:0030198	extracellular matrix organization	318/18903	1.78435686942644e-07	4.2851468682831e-05	3.3563202658773e-05	COL16A1/COL14A1/LUM/AEBP1/CTSK/ECM2/FAP	7	0.220125786163522
GO:0043062	BP	GO:0043062	extracellular structure organization	319/18903	1.82276899054664e-07	4.2851468682831e-05	3.3563202658773e-05	COL16A1/COL14A1/LUM/AEBP1/CTSK/ECM2/FAP	7	0.219435736677116
GO:0045229	BP	GO:0045229	external encapsulating structure organization	321/18903	1.90169239716706e-07	4.2851468682831e-05	3.3563202658773e-05	COL16A1/COL14A1/LUM/AEBP1/CTSK/ECM2/FAP	7	0.218068535825545
GO:0032963	BP	GO:0032963	collagen metabolic process	107/18903	1.31789566050895e-05	0.00222724366626013	0.00174447767693685	F2R/MRC2/CTSK/FAP	4	0.373831775700935
GO:0030574	BP	GO:0030574	collagen catabolic process	45/18903	3.15452961003106e-05	0.00426492403276199	0.00334048082914868	MRC2/CTSK/FAP	3	0.666666666666667
GO:0030199	BP	GO:0030199	collagen fibril organization	64/18903	9.10302789906727e-05	0.0102560780996158	0.00803302286531726	COL14A1/LUM/AEBP1	3	0.46875
GO:0010810	BP	GO:0010810	regulation of cell-substrate adhesion	222/18903	0.000225952400616981	0.0196001942985684	0.0153517560451259	MDK/COL16A1/ECM2/EPHA3	4	0.18018018018018
GO:0090594	BP	GO:0090594	inflammatory response to wounding	17/18903	0.000244286486132243	0.0196001942985684	0.0153517560451259	MDK/F2R	2	1.17647058823529
GO:0001503	BP	GO:0001503	ossification	429/18903	0.000260949332377389	0.0196001942985684	0.0153517560451259	MDK/ACHE/MRC2/CTSK/CLEC11A	5	0.116550116550117
GO:0010811	BP	GO:0010811	positive regulation of cell-substrate adhesion	125/18903	0.00065669456473329	0.0443925525759704	0.0347702490590363	MDK/COL16A1/ECM2	3	0.24
GO:0009595	BP	GO:0009595	detection of biotic stimulus	39/18903	0.00130647488001033	0.0802888198988165	0.0628858243679612	SSC5D/FAP	2	0.512820512820513
GO:0031589	BP	GO:0031589	cell-substrate adhesion	369/18903	0.00152015580039935	0.0833447739630056	0.0652793853992399	MDK/COL16A1/ECM2/EPHA3	4	0.10840108401084
GO:1903034	BP	GO:1903034	regulation of response to wounding	172/18903	0.00165012281609629	0.0833447739630056	0.0652793853992399	MDK/F2R/FAP	3	0.174418604651163
GO:0010712	BP	GO:0010712	regulation of collagen metabolic process	45/18903	0.00173666930159003	0.0833447739630056	0.0652793853992399	F2R/FAP	2	0.444444444444444
GO:0048771	BP	GO:0048771	tissue remodeling	179/18903	0.00184936628616137	0.0833447739630056	0.0652793853992399	MDK/F2R/CTSK	3	0.167597765363128
GO:0051216	BP	GO:0051216	cartilage development	201/18903	0.00257137250038933	0.108640488141449	0.0850921294536732	MDK/OGN/CTSK	3	0.149253731343284
GO:1903053	BP	GO:1903053	regulation of extracellular matrix organization	57/18903	0.00277150500412781	0.110208081340612	0.0863199391378508	AEBP1/FAP	2	0.350877192982456
GO:0022617	BP	GO:0022617	extracellular matrix disassembly	62/18903	0.00326995964112472	0.117632005391874	0.0921346912365505	CTSK/FAP	2	0.32258064516129
GO:0051893	BP	GO:0051893	regulation of focal adhesion assembly	64/18903	0.00348023684591344	0.117632005391874	0.0921346912365505	COL16A1/EPHA3	2	0.3125
GO:0090109	BP	GO:0090109	regulation of cell-substrate junction assembly	64/18903	0.00348023684591344	0.117632005391874	0.0921346912365505	COL16A1/EPHA3	2	0.3125
GO:0150116	BP	GO:0150116	regulation of cell-substrate junction organization	69/18903	0.00403287948550068	0.121746058298978	0.0953570029965527	COL16A1/EPHA3	2	0.289855072463768
GO:0007160	BP	GO:0007160	cell-matrix adhesion	238/18903	0.00413729858111596	0.121746058298978	0.0953570029965527	COL16A1/ECM2/EPHA3	3	0.126050420168067
GO:0030193	BP	GO:0030193	regulation of blood coagulation	70/18903	0.00414799514879157	0.121746058298978	0.0953570029965527	F2R/FAP	2	0.285714285714286
GO:1900046	BP	GO:1900046	regulation of hemostasis	72/18903	0.00438278096224546	0.121746058298978	0.0953570029965527	F2R/FAP	2	0.277777777777778
GO:0061035	BP	GO:0061035	regulation of cartilage development	73/18903	0.00450244298442967	0.121746058298978	0.0953570029965527	MDK/CTSK	2	0.273972602739726
GO:0050818	BP	GO:0050818	regulation of coagulation	75/18903	0.00474628499648016	0.123403409908484	0.0966551155153651	F2R/FAP	2	0.266666666666667
GO:1903036	BP	GO:1903036	positive regulation of response to wounding	77/18903	0.00499612403579783	0.125088142525901	0.0979746740743201	MDK/F2R	2	0.25974025974026
GO:0071230	BP	GO:0071230	cellular response to amino acid stimulus	80/18903	0.00538205659376394	0.129938223478015	0.101773476190348	COL16A1/CPEB1	2	0.25
GO:0048041	BP	GO:0048041	focal adhesion assembly	85/18903	0.00605480805821349	0.137907528680034	0.108015395400276	COL16A1/EPHA3	2	0.235294117647059
GO:0061448	BP	GO:0061448	connective tissue development	274/18903	0.00612015659822637	0.137907528680034	0.108015395400276	MDK/OGN/CTSK	3	0.109489051094891
GO:0046849	BP	GO:0046849	bone remodeling	89/18903	0.00661930044865778	0.139832721977896	0.109523293607726	MDK/CTSK	2	0.224719101123595
GO:0071229	BP	GO:0071229	cellular response to acid chemical	89/18903	0.00661930044865778	0.139832721977896	0.109523293607726	COL16A1/CPEB1	2	0.224719101123595
GO:1903035	BP	GO:1903035	negative regulation of response to wounding	94/18903	0.00735736579983679	0.149301883916087	0.116939968249442	MDK/FAP	2	0.212765957446809
GO:0007044	BP	GO:0007044	cell-substrate junction assembly	95/18903	0.00750926635080912	0.149301883916087	0.116939968249442	COL16A1/EPHA3	2	0.210526315789474
GO:0150115	BP	GO:0150115	cell-substrate junction organization	101/18903	0.00845035547148922	0.16321257996362	0.127835452696514	COL16A1/EPHA3	2	0.198019801980198
GO:0032677	BP	GO:0032677	regulation of interleukin-8 production	103/18903	0.00877526803787684	0.163332745951724	0.12792957211728	SSC5D/F2R	2	0.194174757281553
GO:0032637	BP	GO:0032637	interleukin-8 production	104/18903	0.00893981005948783	0.163332745951724	0.12792957211728	SSC5D/F2R	2	0.192307692307692
GO:0010717	BP	GO:0010717	regulation of epithelial to mesenchymal transition	107/18903	0.00944173321026972	0.16796346447743	0.1315565596888	MDK/EPHA3	2	0.186915887850467
GO:0043200	BP	GO:0043200	response to amino acid	118/18903	0.0113871374897453	0.190036986269635	0.148845537361611	COL16A1/CPEB1	2	0.169491525423729
GO:0001952	BP	GO:0001952	regulation of cell-matrix adhesion	125/18903	0.012709391998839	0.190036986269635	0.148845537361611	COL16A1/EPHA3	2	0.16
GO:0003093	BP	GO:0003093	regulation of glomerular filtration	10/18903	0.0136728441699235	0.190036986269635	0.148845537361611	F2R	1	1
GO:0031442	BP	GO:0031442	positive regulation of mRNA 3'-end processing	10/18903	0.0136728441699235	0.190036986269635	0.148845537361611	CPEB1	1	1
GO:0042135	BP	GO:0042135	neurotransmitter catabolic process	10/18903	0.0136728441699235	0.190036986269635	0.148845537361611	ACHE	1	1
GO:0060245	BP	GO:0060245	detection of cell density	10/18903	0.0136728441699235	0.190036986269635	0.148845537361611	FAP	1	1
GO:2000347	BP	GO:2000347	positive regulation of hepatocyte proliferation	10/18903	0.0136728441699235	0.190036986269635	0.148845537361611	MDK	1	1
GO:0001101	BP	GO:0001101	response to acid chemical	133/18903	0.0142988721888369	0.190036986269635	0.148845537361611	COL16A1/CPEB1	2	0.150375939849624
GO:0043087	BP	GO:0043087	regulation of GTPase activity	376/18903	0.0144614047227879	0.190036986269635	0.148845537361611	F2R/ARHGAP22/EPHA3	3	0.0797872340425532
GO:0007614	BP	GO:0007614	short-term memory	11/18903	0.0150301990660008	0.190036986269635	0.148845537361611	MDK	1	0.909090909090909
GO:0032493	BP	GO:0032493	response to bacterial lipoprotein	11/18903	0.0150301990660008	0.190036986269635	0.148845537361611	SSC5D	1	0.909090909090909
GO:1900363	BP	GO:1900363	regulation of mRNA polyadenylation	11/18903	0.0150301990660008	0.190036986269635	0.148845537361611	CPEB1	1	0.909090909090909
GO:1905651	BP	GO:1905651	regulation of artery morphogenesis	11/18903	0.0150301990660008	0.190036986269635	0.148845537361611	MDK	1	0.909090909090909
GO:0061041	BP	GO:0061041	regulation of wound healing	137/18903	0.015124390422099	0.190036986269635	0.148845537361611	F2R/FAP	2	0.145985401459854
GO:0032490	BP	GO:0032490	detection of molecule of bacterial origin	12/18903	0.0163857577587955	0.190036986269635	0.148845537361611	SSC5D	1	0.833333333333333
GO:0032908	BP	GO:0032908	regulation of transforming growth factor beta1 production	12/18903	0.0163857577587955	0.190036986269635	0.148845537361611	LUM	1	0.833333333333333
GO:0070493	BP	GO:0070493	thrombin-activated receptor signaling pathway	12/18903	0.0163857577587955	0.190036986269635	0.148845537361611	F2R	1	0.833333333333333
GO:0015803	BP	GO:0015803	branched-chain amino acid transport	13/18903	0.0177395225302885	0.190036986269635	0.148845537361611	SLC43A2	1	0.769230769230769
GO:0021681	BP	GO:0021681	cerebellar granular layer development	13/18903	0.0177395225302885	0.190036986269635	0.148845537361611	MDK	1	0.769230769230769
GO:0099550	BP	GO:0099550	trans-synaptic signaling, modulating synaptic transmission	13/18903	0.0177395225302885	0.190036986269635	0.148845537361611	F2R	1	0.769230769230769
GO:1903054	BP	GO:1903054	negative regulation of extracellular matrix organization	13/18903	0.0177395225302885	0.190036986269635	0.148845537361611	FAP	1	0.769230769230769
GO:0043524	BP	GO:0043524	negative regulation of neuron apoptotic process	154/18903	0.0188555645428554	0.190036986269635	0.148845537361611	MDK/F2R	2	0.12987012987013
GO:0044849	BP	GO:0044849	estrous cycle	14/18903	0.0190914956596808	0.190036986269635	0.148845537361611	MDK	1	0.714285714285714
GO:0072672	BP	GO:0072672	neutrophil extravasation	14/18903	0.0190914956596808	0.190036986269635	0.148845537361611	MDK	1	0.714285714285714
GO:1905049	BP	GO:1905049	negative regulation of metallopeptidase activity	14/18903	0.0190914956596808	0.190036986269635	0.148845537361611	TIMP2	1	0.714285714285714
GO:0010976	BP	GO:0010976	positive regulation of neuron projection development	157/18903	0.0195505911766283	0.190036986269635	0.148845537361611	MDK/EPHA3	2	0.127388535031847
GO:0001977	BP	GO:0001977	renal system process involved in regulation of blood volume	15/18903	0.0204416794233976	0.190036986269635	0.148845537361611	F2R	1	0.666666666666667
GO:0010838	BP	GO:0010838	positive regulation of keratinocyte proliferation	15/18903	0.0204416794233976	0.190036986269635	0.148845537361611	MDK	1	0.666666666666667
GO:0032905	BP	GO:0032905	transforming growth factor beta1 production	15/18903	0.0204416794233976	0.190036986269635	0.148845537361611	LUM	1	0.666666666666667
GO:0051956	BP	GO:0051956	negative regulation of amino acid transport	15/18903	0.0204416794233976	0.190036986269635	0.148845537361611	SLC43A2	1	0.666666666666667
GO:2000345	BP	GO:2000345	regulation of hepatocyte proliferation	15/18903	0.0204416794233976	0.190036986269635	0.148845537361611	MDK	1	0.666666666666667
GO:0034329	BP	GO:0034329	cell junction assembly	430/18903	0.0206192241729737	0.190036986269635	0.148845537361611	COL16A1/ACHE/EPHA3	3	0.0697674418604651
GO:0050808	BP	GO:0050808	synapse organization	432/18903	0.0208711838232405	0.190036986269635	0.148845537361611	F2R/ACHE/ARHGAP22	3	0.0694444444444444
GO:0010715	BP	GO:0010715	regulation of extracellular matrix disassembly	16/18903	0.0217900760950934	0.190036986269635	0.148845537361611	FAP	1	0.625
GO:0021542	BP	GO:0021542	dentate gyrus development	16/18903	0.0217900760950934	0.190036986269635	0.148845537361611	MDK	1	0.625
GO:0001837	BP	GO:0001837	epithelial to mesenchymal transition	169/18903	0.0224371156126409	0.190036986269635	0.148845537361611	MDK/EPHA3	2	0.118343195266272
GO:0001991	BP	GO:0001991	regulation of systemic arterial blood pressure by circulatory renin-angiotensin	17/18903	0.0231366879456536	0.190036986269635	0.148845537361611	F2R	1	0.588235294117647
GO:0016045	BP	GO:0016045	detection of bacterium	17/18903	0.0231366879456536	0.190036986269635	0.148845537361611	SSC5D	1	0.588235294117647
GO:0045217	BP	GO:0045217	cell-cell junction maintenance	17/18903	0.0231366879456536	0.190036986269635	0.148845537361611	F2R	1	0.588235294117647
GO:0002076	BP	GO:0002076	osteoblast development	18/18903	0.0244815172431968	0.190036986269635	0.148845537361611	ACHE	1	0.555555555555556
GO:0002693	BP	GO:0002693	positive regulation of cellular extravasation	18/18903	0.0244815172431968	0.190036986269635	0.148845537361611	MDK	1	0.555555555555556
GO:0010958	BP	GO:0010958	regulation of amino acid import across plasma membrane	18/18903	0.0244815172431968	0.190036986269635	0.148845537361611	SLC43A2	1	0.555555555555556
GO:0030206	BP	GO:0030206	chondroitin sulfate biosynthetic process	18/18903	0.0244815172431968	0.190036986269635	0.148845537361611	CHSY3	1	0.555555555555556
GO:0051917	BP	GO:0051917	regulation of fibrinolysis	18/18903	0.0244815172431968	0.190036986269635	0.148845537361611	FAP	1	0.555555555555556
GO:1903789	BP	GO:1903789	regulation of amino acid transmembrane transport	18/18903	0.0244815172431968	0.190036986269635	0.148845537361611	SLC43A2	1	0.555555555555556
GO:2001224	BP	GO:2001224	positive regulation of neuron migration	18/18903	0.0244815172431968	0.190036986269635	0.148845537361611	MDK	1	0.555555555555556
GO:0002523	BP	GO:0002523	leukocyte migration involved in inflammatory response	19/18903	0.0258245662530816	0.190036986269635	0.148845537361611	MDK	1	0.526315789473684
GO:0010759	BP	GO:0010759	positive regulation of macrophage chemotaxis	19/18903	0.0258245662530816	0.190036986269635	0.148845537361611	MDK	1	0.526315789473684
GO:0097709	BP	GO:0097709	connective tissue replacement	20/18903	0.0271658372379062	0.190036986269635	0.148845537361611	F2R	1	0.5
GO:0098543	BP	GO:0098543	detection of other organism	20/18903	0.0271658372379062	0.190036986269635	0.148845537361611	SSC5D	1	0.5
GO:0051051	BP	GO:0051051	negative regulation of transport	479/18903	0.0272872961348117	0.190036986269635	0.148845537361611	SLC43A2/F2R/EPHA3	3	0.0626304801670146
GO:0045785	BP	GO:0045785	positive regulation of cell adhesion	484/18903	0.0280258095869022	0.190036986269635	0.148845537361611	MDK/COL16A1/ECM2	3	0.0619834710743802
GO:0001819	BP	GO:0001819	positive regulation of cytokine production	486/18903	0.0283242263745085	0.190036986269635	0.148845537361611	MDK/LUM/F2R	3	0.0617283950617284
GO:0006590	BP	GO:0006590	thyroid hormone generation	21/18903	0.0285053324575119	0.190036986269635	0.148845537361611	CTSK	1	0.476190476190476
GO:0007413	BP	GO:0007413	axonal fasciculation	21/18903	0.0285053324575119	0.190036986269635	0.148845537361611	EPHA3	1	0.476190476190476
GO:0071636	BP	GO:0071636	positive regulation of transforming growth factor beta production	21/18903	0.0285053324575119	0.190036986269635	0.148845537361611	LUM	1	0.476190476190476
GO:0106030	BP	GO:0106030	neuron projection fasciculation	21/18903	0.0285053324575119	0.190036986269635	0.148845537361611	EPHA3	1	0.476190476190476
GO:0001919	BP	GO:0001919	regulation of receptor recycling	22/18903	0.0298430541689888	0.190036986269635	0.148845537361611	ACHE	1	0.454545454545455
GO:0031440	BP	GO:0031440	regulation of mRNA 3'-end processing	22/18903	0.0298430541689888	0.190036986269635	0.148845537361611	CPEB1	1	0.454545454545455
GO:0032891	BP	GO:0032891	negative regulation of organic acid transport	22/18903	0.0298430541689888	0.190036986269635	0.148845537361611	SLC43A2	1	0.454545454545455
GO:0072574	BP	GO:0072574	hepatocyte proliferation	22/18903	0.0298430541689888	0.190036986269635	0.148845537361611	MDK	1	0.454545454545455
GO:0072575	BP	GO:0072575	epithelial cell proliferation involved in liver morphogenesis	22/18903	0.0298430541689888	0.190036986269635	0.148845537361611	MDK	1	0.454545454545455
GO:0050650	BP	GO:0050650	chondroitin sulfate proteoglycan biosynthetic process	23/18903	0.0311790046266769	0.190036986269635	0.148845537361611	CHSY3	1	0.434782608695652
GO:0072576	BP	GO:0072576	liver morphogenesis	23/18903	0.0311790046266769	0.190036986269635	0.148845537361611	MDK	1	0.434782608695652
GO:1901888	BP	GO:1901888	regulation of cell junction assembly	204/18903	0.0317825712651158	0.190036986269635	0.148845537361611	COL16A1/EPHA3	2	0.0980392156862745
GO:0051043	BP	GO:0051043	regulation of membrane protein ectodomain proteolysis	24/18903	0.0325131860821697	0.190036986269635	0.148845537361611	TIMP2	1	0.416666666666667
GO:0060155	BP	GO:0060155	platelet dense granule organization	24/18903	0.0325131860821697	0.190036986269635	0.148845537361611	F2R	1	0.416666666666667
GO:1903792	BP	GO:1903792	negative regulation of anion transport	24/18903	0.0325131860821697	0.190036986269635	0.148845537361611	SLC43A2	1	0.416666666666667
GO:0003071	BP	GO:0003071	renal system process involved in regulation of systemic arterial blood pressure	25/18903	0.0338456007843184	0.190036986269635	0.148845537361611	F2R	1	0.4
GO:0003081	BP	GO:0003081	regulation of systemic arterial blood pressure by renin-angiotensin	25/18903	0.0338456007843184	0.190036986269635	0.148845537361611	F2R	1	0.4
GO:0048714	BP	GO:0048714	positive regulation of oligodendrocyte differentiation	25/18903	0.0338456007843184	0.190036986269635	0.148845537361611	MDK	1	0.4
GO:0090023	BP	GO:0090023	positive regulation of neutrophil chemotaxis	25/18903	0.0338456007843184	0.190036986269635	0.148845537361611	MDK	1	0.4
GO:0098581	BP	GO:0098581	detection of external biotic stimulus	25/18903	0.0338456007843184	0.190036986269635	0.148845537361611	SSC5D	1	0.4
GO:1904996	BP	GO:1904996	positive regulation of leukocyte adhesion to vascular endothelial cell	25/18903	0.0338456007843184	0.190036986269635	0.148845537361611	MDK	1	0.4
GO:0033622	BP	GO:0033622	integrin activation	26/18903	0.0351762509792337	0.190036986269635	0.148845537361611	COL16A1	1	0.384615384615385
GO:0051894	BP	GO:0051894	positive regulation of focal adhesion assembly	26/18903	0.0351762509792337	0.190036986269635	0.148845537361611	COL16A1	1	0.384615384615385
GO:1905048	BP	GO:1905048	regulation of metallopeptidase activity	26/18903	0.0351762509792337	0.190036986269635	0.148845537361611	TIMP2	1	0.384615384615385
GO:1905523	BP	GO:1905523	positive regulation of macrophage migration	26/18903	0.0351762509792337	0.190036986269635	0.148845537361611	MDK	1	0.384615384615385
GO:0043523	BP	GO:0043523	regulation of neuron apoptotic process	218/18903	0.0358843413815131	0.190036986269635	0.148845537361611	MDK/F2R	2	0.0917431192660551
GO:1901215	BP	GO:1901215	negative regulation of neuron death	218/18903	0.0358843413815131	0.190036986269635	0.148845537361611	MDK/F2R	2	0.0917431192660551
GO:0007205	BP	GO:0007205	protein kinase C-activating G protein-coupled receptor signaling pathway	27/18903	0.0365051389102893	0.190036986269635	0.148845537361611	F2R	1	0.37037037037037
GO:0030325	BP	GO:0030325	adrenal gland development	27/18903	0.0365051389102893	0.190036986269635	0.148845537361611	MDK	1	0.37037037037037
GO:0032967	BP	GO:0032967	positive regulation of collagen biosynthetic process	27/18903	0.0365051389102893	0.190036986269635	0.148845537361611	F2R	1	0.37037037037037
GO:0042133	BP	GO:0042133	neurotransmitter metabolic process	27/18903	0.0365051389102893	0.190036986269635	0.148845537361611	ACHE	1	0.37037037037037
GO:0042403	BP	GO:0042403	thyroid hormone metabolic process	27/18903	0.0365051389102893	0.190036986269635	0.148845537361611	CTSK	1	0.37037037037037
GO:0042730	BP	GO:0042730	fibrinolysis	27/18903	0.0365051389102893	0.190036986269635	0.148845537361611	FAP	1	0.37037037037037
GO:0051953	BP	GO:0051953	negative regulation of amine transport	27/18903	0.0365051389102893	0.190036986269635	0.148845537361611	SLC43A2	1	0.37037037037037
GO:1905564	BP	GO:1905564	positive regulation of vascular endothelial cell proliferation	27/18903	0.0365051389102893	0.190036986269635	0.148845537361611	MDK	1	0.37037037037037
GO:0010714	BP	GO:0010714	positive regulation of collagen metabolic process	28/18903	0.037832266818126	0.190036986269635	0.148845537361611	F2R	1	0.357142857142857
GO:0010758	BP	GO:0010758	regulation of macrophage chemotaxis	28/18903	0.037832266818126	0.190036986269635	0.148845537361611	MDK	1	0.357142857142857
GO:0010996	BP	GO:0010996	response to auditory stimulus	28/18903	0.037832266818126	0.190036986269635	0.148845537361611	MDK	1	0.357142857142857
GO:0030194	BP	GO:0030194	positive regulation of blood coagulation	28/18903	0.037832266818126	0.190036986269635	0.148845537361611	F2R	1	0.357142857142857
GO:0071624	BP	GO:0071624	positive regulation of granulocyte chemotaxis	28/18903	0.037832266818126	0.190036986269635	0.148845537361611	MDK	1	0.357142857142857
GO:1900048	BP	GO:1900048	positive regulation of hemostasis	28/18903	0.037832266818126	0.190036986269635	0.148845537361611	F2R	1	0.357142857142857
GO:1903959	BP	GO:1903959	regulation of anion transmembrane transport	28/18903	0.037832266818126	0.190036986269635	0.148845537361611	SLC43A2	1	0.357142857142857
GO:0007596	BP	GO:0007596	blood coagulation	225/18903	0.0380088075565581	0.190036986269635	0.148845537361611	F2R/FAP	2	0.0888888888888889
GO:0003094	BP	GO:0003094	glomerular filtration	29/18903	0.0391576369406548	0.190036986269635	0.148845537361611	F2R	1	0.344827586206897
GO:0048873	BP	GO:0048873	homeostasis of number of cells within a tissue	29/18903	0.0391576369406548	0.190036986269635	0.148845537361611	F2R	1	0.344827586206897
GO:0095500	BP	GO:0095500	acetylcholine receptor signaling pathway	29/18903	0.0391576369406548	0.190036986269635	0.148845537361611	ACHE	1	0.344827586206897
GO:1900117	BP	GO:1900117	regulation of execution phase of apoptosis	29/18903	0.0391576369406548	0.190036986269635	0.148845537361611	FAP	1	0.344827586206897
GO:2000765	BP	GO:2000765	regulation of cytoplasmic translation	29/18903	0.0391576369406548	0.190036986269635	0.148845537361611	CPEB1	1	0.344827586206897
GO:0050817	BP	GO:0050817	coagulation	230/18903	0.0395555199435838	0.190036986269635	0.148845537361611	F2R/FAP	2	0.0869565217391304
GO:0007599	BP	GO:0007599	hemostasis	231/18903	0.039867746770469	0.190036986269635	0.148845537361611	F2R/FAP	2	0.0865800865800866
GO:0007271	BP	GO:0007271	synaptic transmission, cholinergic	30/18903	0.0404812515130584	0.190036986269635	0.148845537361611	ACHE	1	0.333333333333333
GO:0030204	BP	GO:0030204	chondroitin sulfate metabolic process	30/18903	0.0404812515130584	0.190036986269635	0.148845537361611	CHSY3	1	0.333333333333333
GO:0050820	BP	GO:0050820	positive regulation of coagulation	30/18903	0.0404812515130584	0.190036986269635	0.148845537361611	F2R	1	0.333333333333333
GO:0045987	BP	GO:0045987	positive regulation of smooth muscle contraction	31/18903	0.0418031127677956	0.190938542101553	0.149551676544816	F2R	1	0.32258064516129
GO:0097205	BP	GO:0097205	renal filtration	31/18903	0.0418031127677956	0.190938542101553	0.149551676544816	F2R	1	0.32258064516129
GO:0150117	BP	GO:0150117	positive regulation of cell-substrate junction organization	31/18903	0.0418031127677956	0.190938542101553	0.149551676544816	COL16A1	1	0.32258064516129
GO:1905145	BP	GO:1905145	cellular response to acetylcholine	31/18903	0.0418031127677956	0.190938542101553	0.149551676544816	ACHE	1	0.32258064516129
GO:0010667	BP	GO:0010667	negative regulation of cardiac muscle cell apoptotic process	32/18903	0.0431232229346055	0.191281107147763	0.149819988936974	MDK	1	0.3125
GO:0051482	BP	GO:0051482	positive regulation of cytosolic calcium ion concentration involved in phospholipase C-activating G protein-coupled signaling pathway	32/18903	0.0431232229346055	0.191281107147763	0.149819988936974	F2R	1	0.3125
GO:0061036	BP	GO:0061036	positive regulation of cartilage development	32/18903	0.0431232229346055	0.191281107147763	0.149819988936974	MDK	1	0.3125
GO:0061037	BP	GO:0061037	negative regulation of cartilage development	32/18903	0.0431232229346055	0.191281107147763	0.149819988936974	CTSK	1	0.3125
GO:0001881	BP	GO:0001881	receptor recycling	33/18903	0.0444415842405089	0.191281107147763	0.149819988936974	ACHE	1	0.303030303030303
GO:0045907	BP	GO:0045907	positive regulation of vasoconstriction	33/18903	0.0444415842405089	0.191281107147763	0.149819988936974	F2R	1	0.303030303030303
GO:0098801	BP	GO:0098801	regulation of renal system process	33/18903	0.0444415842405089	0.191281107147763	0.149819988936974	F2R	1	0.303030303030303
GO:0001649	BP	GO:0001649	osteoblast differentiation	246/18903	0.0446640179844609	0.191281107147763	0.149819988936974	ACHE/MRC2	2	0.0813008130081301
GO:0010664	BP	GO:0010664	negative regulation of striated muscle cell apoptotic process	34/18903	0.045758198909812	0.191281107147763	0.149819988936974	MDK	1	0.294117647058824
GO:0035025	BP	GO:0035025	positive regulation of Rho protein signal transduction	34/18903	0.045758198909812	0.191281107147763	0.149819988936974	F2R	1	0.294117647058824
GO:0090022	BP	GO:0090022	regulation of neutrophil chemotaxis	34/18903	0.045758198909812	0.191281107147763	0.149819988936974	MDK	1	0.294117647058824
GO:1902624	BP	GO:1902624	positive regulation of neutrophil migration	34/18903	0.045758198909812	0.191281107147763	0.149819988936974	MDK	1	0.294117647058824
GO:1905144	BP	GO:1905144	response to acetylcholine	34/18903	0.045758198909812	0.191281107147763	0.149819988936974	ACHE	1	0.294117647058824
GO:0048762	BP	GO:0048762	mesenchymal cell differentiation	252/18903	0.046640422880707	0.191281107147763	0.149819988936974	MDK/EPHA3	2	0.0793650793650794
GO:0050654	BP	GO:0050654	chondroitin sulfate proteoglycan metabolic process	35/18903	0.0470730691641094	0.191281107147763	0.149819988936974	CHSY3	1	0.285714285714286
GO:0050685	BP	GO:0050685	positive regulation of mRNA processing	35/18903	0.0470730691641094	0.191281107147763	0.149819988936974	CPEB1	1	0.285714285714286
GO:0051402	BP	GO:0051402	neuron apoptotic process	255/18903	0.0476407177329041	0.191281107147763	0.149819988936974	MDK/F2R	2	0.0784313725490196
GO:0050708	BP	GO:0050708	regulation of protein secretion	257/18903	0.0483120070185956	0.191281107147763	0.149819988936974	F2R/ACHE	2	0.0778210116731518
GO:0001569	BP	GO:0001569	branching involved in blood vessel morphogenesis	36/18903	0.0483861972222891	0.191281107147763	0.149819988936974	MDK	1	0.277777777777778
GO:0045589	BP	GO:0045589	regulation of regulatory T cell differentiation	36/18903	0.0483861972222891	0.191281107147763	0.149819988936974	MDK	1	0.277777777777778
GO:0051930	BP	GO:0051930	regulation of sensory perception of pain	36/18903	0.0483861972222891	0.191281107147763	0.149819988936974	F2R	1	0.277777777777778
GO:0051931	BP	GO:0051931	regulation of sensory perception	36/18903	0.0483861972222891	0.191281107147763	0.149819988936974	F2R	1	0.277777777777778
GO:1905332	BP	GO:1905332	positive regulation of morphogenesis of an epithelium	36/18903	0.0483861972222891	0.191281107147763	0.149819988936974	MDK	1	0.277777777777778
GO:0001662	BP	GO:0001662	behavioral fear response	37/18903	0.0496975853005327	0.193612124497666	0.151645746842613	MDK	1	0.27027027027027
GO:0007588	BP	GO:0007588	excretion	37/18903	0.0496975853005327	0.193612124497666	0.151645746842613	MDK	1	0.27027027027027
GO:0062023	CC	GO:0062023	collagen-containing extracellular matrix	433/19869	2.67247365661032e-12	1.73710787679671e-10	1.06898946264413e-10	MDK/TIMP2/COL16A1/SSC5D/PODN/COL14A1/LUM/AEBP1/ACHE/OGN/ECM2	11	0.254041570438799
GO:0005614	CC	GO:0005614	interstitial matrix	11/19869	8.99078388089148e-05	0.00175179170734813	0.00107802566606039	COL14A1/ECM2	2	1.81818181818182
GO:0005583	CC	GO:0005583	fibrillar collagen trimer	12/19869	0.000107802566606039	0.00175179170734813	0.00107802566606039	COL16A1/LUM	2	1.66666666666667
GO:0098643	CC	GO:0098643	banded collagen fibril	12/19869	0.000107802566606039	0.00175179170734813	0.00107802566606039	COL16A1/LUM	2	1.66666666666667
GO:0005581	CC	GO:0005581	collagen trimer	86/19869	0.000189416401518918	0.00246241321974593	0.00151533121215134	COL16A1/COL14A1/LUM	3	0.348837209302326
GO:0043202	CC	GO:0043202	lysosomal lumen	98/19869	0.000278592974137279	0.00301809055315385	0.00185728649424852	LUM/OGN/CTSK	3	0.306122448979592
GO:0098644	CC	GO:0098644	complex of collagen trimers	22/19869	0.000374284058930785	0.00347549483292872	0.00213876605103306	COL16A1/LUM	2	0.909090909090909
GO:0005775	CC	GO:0005775	vacuolar lumen	176/19869	0.00152914558045112	0.0124243078411654	0.00764572790225561	LUM/OGN/CTSK	3	0.170454545454545
GO:0005925	CC	GO:0005925	focal adhesion	422/19869	0.00207064648954189	0.013845739156239	0.00852045486537787	SCARF2/ARHGAP22/MRC2/FAP	4	0.0947867298578199
GO:0030055	CC	GO:0030055	cell-substrate junction	432/19869	0.00225466176199884	0.013845739156239	0.00852045486537787	SCARF2/ARHGAP22/MRC2/FAP	4	0.0925925925925926
GO:1904724	CC	GO:1904724	tertiary granule lumen	55/19869	0.00234312508797891	0.013845739156239	0.00852045486537787	TIMP2/QPCT	2	0.363636363636364
GO:0035580	CC	GO:0035580	specific granule lumen	62/19869	0.00296701674754123	0.0160713407158483	0.00989005582513743	TIMP2/QPCT	2	0.32258064516129
GO:0031594	CC	GO:0031594	neuromuscular junction	68/19869	0.0035570598518044	0.017785299259022	0.0109447995440135	F2R/ACHE	2	0.294117647058824
GO:0034774	CC	GO:0034774	secretory granule lumen	322/19869	0.00831862557367871	0.0331726489108085	0.0204139377912668	ISLR/TIMP2/QPCT	3	0.093167701863354
GO:0005796	CC	GO:0005796	Golgi lumen	106/19869	0.00842905056096387	0.0331726489108085	0.0204139377912668	LUM/OGN	2	0.188679245283019
GO:0060205	CC	GO:0060205	cytoplasmic vesicle lumen	325/19869	0.0085319312228	0.0331726489108085	0.0204139377912668	ISLR/TIMP2/QPCT	3	0.0923076923076923
GO:0031983	CC	GO:0031983	vesicle lumen	327/19869	0.00867592356128838	0.0331726489108085	0.0204139377912668	ISLR/TIMP2/QPCT	3	0.0917431192660551
GO:1904813	CC	GO:1904813	ficolin-1-rich granule lumen	124/19869	0.0113856534665868	0.0411148597404524	0.0253014521479707	TIMP2/QPCT	2	0.161290322580645
GO:0031094	CC	GO:0031094	platelet dense tubular network	11/19869	0.0143040480226206	0.048934901130018	0.0301137853107803	F2R	1	0.909090909090909
GO:1990124	CC	GO:1990124	messenger ribonucleoprotein complex	13/19869	0.016883558732852	0.0548715658817689	0.0337671174657039	CPEB1	1	0.769230769230769
GO:0042581	CC	GO:0042581	specific granule	160/19869	0.0184529759341823	0.0571066201966273	0.0351425355056168	TIMP2/QPCT	2	0.125
GO:0070820	CC	GO:0070820	tertiary granule	164/19869	0.0193283945280892	0.0571066201966273	0.0351425355056168	TIMP2/QPCT	2	0.121951219512195
GO:0043083	CC	GO:0043083	synaptic cleft	18/19869	0.0233039696900653	0.0655527822575284	0.0403401736969406	ACHE	1	0.555555555555556
GO:0101002	CC	GO:0101002	ficolin-1-rich granule	185/19869	0.0242041042181643	0.0655527822575284	0.0403401736969406	TIMP2/QPCT	2	0.108108108108108
GO:0031258	CC	GO:0031258	lamellipodium membrane	22/19869	0.0284112512805789	0.073869253329505	0.0454580020489262	FAP	1	0.454545454545455
GO:0036019	CC	GO:0036019	endolysosome	29/19869	0.0372872649235387	0.0932181623088468	0.0573650229592904	CTSK	1	0.344827586206897
GO:0031904	CC	GO:0031904	endosome lumen	35/19869	0.0448331730906782	0.107931712996077	0.0664195156898937	CTSK	1	0.285714285714286
GO:0005518	MF	GO:0005518	collagen binding	69/18432	2.60721376879407e-14	2.26827597885084e-12	1.37221777304951e-12	PODN/COL14A1/LUM/AEBP1/ACHE/MRC2/CTSK/ECM2	8	1.15942028985507
GO:0005201	MF	GO:0005201	extracellular matrix structural constituent	173/18432	9.57343896852322e-08	4.1644459513076e-06	2.51932604434821e-06	COL16A1/PODN/COL14A1/LUM/AEBP1/OGN	6	0.346820809248555
GO:0030021	MF	GO:0030021	extracellular matrix structural constituent conferring compression resistance	22/18432	3.33705229928733e-06	9.67745166793326e-05	5.85447771804795e-05	PODN/LUM/OGN	3	1.36363636363636
GO:0043236	MF	GO:0043236	laminin binding	28/18432	0.000653327390527483	0.0139495024575728	0.00843890045830177	SSC5D/ACHE	2	0.714285714285714
GO:0001968	MF	GO:0001968	fibronectin binding	31/18432	0.000801695543538668	0.0139495024575728	0.00843890045830177	SSC5D/CTSK	2	0.645161290322581
GO:0005178	MF	GO:0005178	integrin binding	156/18432	0.00119293940318976	0.0152472896244724	0.00922401066211274	COL16A1/ECM2/FAP	3	0.192307692307692
GO:0008083	MF	GO:0008083	growth factor activity	162/18432	0.00132976442367663	0.0152472896244724	0.00922401066211274	MDK/OGN/CLEC11A	3	0.185185185185185
GO:0030020	MF	GO:0030020	extracellular matrix structural constituent conferring tensile strength	41/18432	0.00140204962064114	0.0152472896244724	0.00922401066211274	COL16A1/COL14A1	2	0.48780487804878
GO:0005044	MF	GO:0005044	scavenger receptor activity	47/18432	0.00183912885069334	0.0177782455567023	0.0107551394777388	SSC5D/SCARF2	2	0.425531914893617
GO:0017171	MF	GO:0017171	serine hydrolase activity	196/18432	0.00229203998789037	0.0199407478946462	0.0120633683573177	ACHE/CTSK/FAP	3	0.153061224489796
GO:0050840	MF	GO:0050840	extracellular matrix binding	56/18432	0.00260054376267137	0.0205679370320372	0.0124427931228295	SSC5D/ACHE	2	0.357142857142857
GO:0005539	MF	GO:0005539	glycosaminoglycan binding	237/18432	0.00391716489953667	0.0283994455216408	0.0171805478049854	MDK/HAPLN3/ECM2	3	0.126582278481013
GO:0038024	MF	GO:0038024	cargo receptor activity	82/18432	0.00548850881933488	0.0367307897909334	0.0222206834790886	SSC5D/SCARF2	2	0.24390243902439
GO:0008239	MF	GO:0008239	dipeptidyl-peptidase activity	10/18432	0.0134841548248136	0.0773857594454539	0.0468153414673043	FAP	1	1
GO:0035374	MF	GO:0035374	chondroitin sulfate binding	10/18432	0.0134841548248136	0.0773857594454539	0.0468153414673043	MDK	1	1
GO:0042166	MF	GO:0042166	acetylcholine binding	11/18432	0.014822928906313	0.0773857594454539	0.0468153414673043	ACHE	1	0.909090909090909
GO:0002020	MF	GO:0002020	protease binding	139/18432	0.0151213552939393	0.0773857594454539	0.0468153414673043	TIMP2/FAP	2	0.143884892086331
GO:0036041	MF	GO:0036041	long-chain fatty acid binding	15/18432	0.0201606046350045	0.0802321758844951	0.048537311484873	OXER1	1	0.666666666666667
GO:0000900	MF	GO:0000900	mRNA regulatory element binding translation repressor activity	16/18432	0.0214906792879948	0.0802321758844951	0.048537311484873	CPEB1	1	0.625
GO:0008191	MF	GO:0008191	metalloendopeptidase inhibitor activity	16/18432	0.0214906792879948	0.0802321758844951	0.048537311484873	TIMP2	1	0.625
GO:0008201	MF	GO:0008201	heparin binding	171/18432	0.0223198463016185	0.0802321758844951	0.048537311484873	MDK/ECM2	2	0.116959064327485
GO:0005005	MF	GO:0005005	transmembrane-ephrin receptor activity	17/18432	0.0228190205682839	0.0802321758844951	0.048537311484873	EPHA3	1	0.588235294117647
GO:0016755	MF	GO:0016755	aminoacyltransferase activity	17/18432	0.0228190205682839	0.0802321758844951	0.048537311484873	QPCT	1	0.588235294117647
GO:0042165	MF	GO:0042165	neurotransmitter binding	17/18432	0.0228190205682839	0.0802321758844951	0.048537311484873	ACHE	1	0.588235294117647
GO:0004252	MF	GO:0004252	serine-type endopeptidase activity	174/18432	0.0230552229553147	0.0802321758844951	0.048537311484873	CTSK/FAP	2	0.114942528735632
GO:0005003	MF	GO:0005003	ephrin receptor activity	19/18432	0.0254705116679743	0.0841267792489965	0.0508933933750735	EPHA3	1	0.526315789473684
GO:0008236	MF	GO:0008236	serine-type peptidase activity	192/18432	0.0276745240003344	0.0841267792489965	0.0508933933750735	CTSK/FAP	2	0.104166666666667
GO:0048018	MF	GO:0048018	receptor ligand activity	491/18432	0.0279736594855036	0.0841267792489965	0.0508933933750735	MDK/OGN/CLEC11A	3	0.0610997963340122
GO:0031681	MF	GO:0031681	G-protein beta-subunit binding	21/18432	0.0281150952226628	0.0841267792489965	0.0508933933750735	F2R	1	0.476190476190476
GO:0030546	MF	GO:0030546	signaling receptor activator activity	498/18432	0.0290092342237919	0.0841267792489965	0.0508933933750735	MDK/OGN/CLEC11A	3	0.0602409638554217
GO:1901567	MF	GO:1901567	fatty acid derivative binding	23/18432	0.0307527884796448	0.0863062128299709	0.052211864990908	OXER1	1	0.434782608695652
GO:0005540	MF	GO:0005540	hyaluronic acid binding	24/18432	0.032069056625009	0.0871877476992433	0.0527451589227122	HAPLN3	1	0.416666666666667
GO:0001965	MF	GO:0001965	G-protein alpha-subunit binding	26/18432	0.0346964466840205	0.0887820841620525	0.0537096697895054	F2R	1	0.384615384615385
GO:0035925	MF	GO:0035925	mRNA 3'-UTR AU-rich region binding	26/18432	0.0346964466840205	0.0887820841620525	0.0537096697895054	CPEB1	1	0.384615384615385
GO:0008376	MF	GO:0008376	acetylgalactosaminyltransferase activity	34/18432	0.0451377041560562	0.109082785043803	0.0659907955497898	CHSY3	1	0.294117647058824
GO:0015020	MF	GO:0015020	glucuronosyltransferase activity	34/18432	0.0451377041560562	0.109082785043803	0.0659907955497898	CHSY3	1	0.294117647058824
GO:0043394	MF	GO:0043394	proteoglycan binding	36/18432	0.0477310280445616	0.112232417293969	0.0678961992099028	CTSK	1	0.277777777777778
