# Supplementary material for: Integrated NEK7-inflammasome and platelet transcriptomic signature generates mechanistic hypotheses in heart failure
Source: PLoS One. 2026 Jun 26;21(6):e0352124. doi: 10.1371/journal.pone.0352124 (PMC13308797; doi:10.1371/journal.pone.0352124)
Supplement: S6 Table — (XLSX) [file pone.0352124.s010.xlsx]

## Sheet: Supplementary Table 6
	ID	Description	BgRatio	pvalue	p.adjust	qvalue	geneID	Count	richFactor
1	hsa04974	Protein digestion and absorption	105/8546	0.00630980799207931	0.164055007794062	0.159405675589372	COL16A1/COL14A1	2	0.19047619047619
2	hsa00532	Glycosaminoglycan biosynthesis - chondroitin sulfate / dermatan sulfate	21/8546	0.0243156152889654	0.272107400563062	0.264395854798117	CHSY3	1	0.476190476190476
