# Supplementary material for: Integrated NEK7-inflammasome and platelet transcriptomic signature generates mechanistic hypotheses in heart failure
Source: PLoS One. 2026 Jun 26;21(6):e0352124. doi: 10.1371/journal.pone.0352124 (PMC13308797; doi:10.1371/journal.pone.0352124)
Supplement: S7 Table — (XLSX) [file pone.0352124.s011.xlsx]

## Sheet: Supplementary Table 7
Complete list of 20 significantly enriched pathways for NEK7 from GSEA analysis
ID	Description	setSize	enrichmentScore	NES	pvalue	p.adjust	qvalue	rank	leading_edge	core_enrichment
KEGG_UBIQUITIN_MEDIATED_PROTEOLYSIS	KEGG_UBIQUITIN_MEDIATED_PROTEOLYSIS	KEGG_UBIQUITIN_MEDIATED_PROTEOLYSIS	134	0.460091320324962	1.58538180404742	1.00109702648729e-06	0.000160175524237967	0.000124346788553159	7483	tags=68%, list=40%, signal=41%	92912/55284/9063/7323/23291/7320/3093/7325/7334/55958/8065/331/6477/389898/25898/9039/7327/26091/25847/7328/64750/7321/7428/27338/54926/7319/51343/90293/57448/996/7326/10393/10273/9978/55236/4193/4734/23759/51465/10075/6502/1642/65264/10055/7317/23221/329/29882/867/26259/8450/7189/10054/118424/51529/51433/55120/9354/9320/9690/8916/84447/55294/51434/7322/4281/5371/8453/997/7337/9817/11060/8925/837…
KEGG_CHRONIC_MYELOID_LEUKEMIA	KEGG_CHRONIC_MYELOID_LEUKEMIA	KEGG_CHRONIC_MYELOID_LEUKEMIA	73	0.517283649422336	1.70908283707095	2.32162508522875e-06	0.0001857300068183	0.000144185136872102	6904	tags=70%, list=36%, signal=45%	1487/3845/595/7046/1399/5781/4089/4893/1871/5594/1398/673/5925/207/861/1147/5604/5290/6777/3265/1027/4193/2122/25759/9846/208/867/7042/1021/7157/1488/7043/8517/2885/4088/3551/369/399694/6776/7040/25/3066/1019/10000/8503/6464/5605/1869/4790/5294/5970
KEGG_NEUROTROPHIN_SIGNALING_PATHWAY	KEGG_NEUROTROPHIN_SIGNALING_PATHWAY	KEGG_NEUROTROPHIN_SIGNALING_PATHWAY	125	0.44138687039994	1.51256674149197	1.77325230291992e-05	0.00094573456155729	0.000734188672787896	8243	tags=70%, list=44%, signal=40%	10971/7529/5906/3845/5170/1399/10818/5781/25970/4893/57498/817/5594/1398/673/207/5879/7534/5908/4215/998/816/5604/2932/5290/6272/5601/3265/814/1432/801/596/10782/5609/25759/8986/387/4793/208/9261/2549/805/7189/5607/808/818/7157/3654/2885/7531/7532/3551/5599/6197/6300/399694/8660/7161/51135/25/810/10000/8503/4214/6464/5605/9500/627/4790/5600/5336/5294/5970/3725/396/8767/10603/7533/5663/4794/5293/5…
KEGG_WNT_SIGNALING_PATHWAY	KEGG_WNT_SIGNALING_PATHWAY	KEGG_WNT_SIGNALING_PATHWAY	150	0.420797903151032	1.45751602132876	4.18139483192682e-05	0.00167255793277073	0.00129843313201938	5790	tags=47%, list=31%, signal=33%	79718/1452/23291/1487/5567/894/5515/5534/5532/4087/595/6477/6885/10725/1499/4089/64840/5529/5530/817/122011/7976/6934/8321/5525/5879/51176/816/2932/2535/6424/5601/5518/51701/8323/9978/5519/5467/27123/8324/1457/166336/9350/387/4040/5526/81839/7482/9475/818/80319/7157/1488/4041/1454/1857/5566/4088/6093/5599/2033/10297/85409/5331/11261/23002/6907/7481/5516/4775/8325
KEGG_TGF_BETA_SIGNALING_PATHWAY	KEGG_TGF_BETA_SIGNALING_PATHWAY	KEGG_TGF_BETA_SIGNALING_PATHWAY	85	0.461168243155074	1.53910801345182	0.000184782410846014	0.00591303714707244	0.00459038410101677	7570	tags=65%, list=40%, signal=39%	659/5515/4087/4090/7046/4089/9765/64750/4086/4091/5594/4093/6198/5518/3624/92/4092/657/9978/3626/8646/5519/1874/10637/1030/7058/7044/90/387/93/7042/9475/7043/7060/4088/7027/6093/4052/2033/392255/5933/1311/654/5516/3400/268/7040/3399/83729/57154/5934/7059/1634/1387/6667
KEGG_PROSTATE_CANCER	KEGG_PROSTATE_CANCER	KEGG_PROSTATE_CANCER	88	0.440758838765973	1.47477760279235	0.00038961728125617	0.0103897941668312	0.00806576126109265	7796	tags=66%, list=41%, signal=39%	3845/5170/595/1385/56034/1499/4893/1871/5594/673/6934/5925/207/1147/51176/5604/2932/5290/3265/64764/1027/596/4193/5728/80310/208/5154/7157/3479/3326/8517/2885/2260/3551/369/5156/2033/10488/3480/2475/367/10000/8503/5605/1869/4790/84699/7184/5294/5970/9586/5155/2308/148327/1387/842/5293/5296
KEGG_PROTEIN_EXPORT	KEGG_PROTEIN_EXPORT	KEGG_PROTEIN_EXPORT	23	0.593662755055108	1.73138652473311	0.000456147778379133	0.0104262349343802	0.00809405080432145	3683	tags=52%, list=19%, signal=42%	6726/60559/7095/23480/9789/28972/58477/11231/6734/6731/55176/29927
KEGG_LYSOSOME	KEGG_LYSOSOME	KEGG_LYSOSOME	121	0.414684729474406	1.41717252230148	0.000664018831457345	0.0132803766291469	0.010309766067364	7638	tags=61%, list=40%, signal=37%	8763/3920/1213/3423/23431/26985/1497/11154/8907/20/1203/55353/23545/1176/130340/164/6272/23062/256471/8943/8905/411/2548/10312/9583/410/3074/26088/6448/3425/9179/537/26503/10717/1509/4074/527/533/10947/1519/2760/51606/23457/23163/1777/22901/2581/535/3916/950/2720/138050/8218/285362/1513/9374/162/3988/427/9114/1211/1212/51172/2629/6609/84572/3073/9741/4758/10239/1200/27074/8120/1520
KEGG_RIBOFLAVIN_METABOLISM	KEGG_RIBOFLAVIN_METABOLISM	KEGG_RIBOFLAVIN_METABOLISM	16	0.635148624122442	1.74851679574607	0.00107220353821919	0.0175246894976899	0.0136046931626804	1719	tags=38%, list=9%, signal=34%	55312/9108/9107/8776/8898/52
KEGG_PATHWAYS_IN_CANCER	KEGG_PATHWAYS_IN_CANCER	KEGG_PATHWAYS_IN_CANCER	324	0.352955370627204	1.27236559587246	0.00109529309360562	0.0175246894976899	0.0136046931626804	8647	tags=58%, list=46%, signal=32%	9063/2247/3685/1487/3845/4087/595/331/7046/1399/3908/1499/4089/29119/4893/1871/7976/7428/5594/1398/673/6934/8321/5925/207/861/5879/2254/10342/998/1147/2246/51176/5604/2932/5290/6777/2535/5601/2736/3265/7187/8323/2259/4286/54205/836/6789/1027/596/9978/4193/2122/5467/2737/841/5728/8324/4254/6502/1030/6257/1495/7186/3082/387/329/208/867/7042/1021/7189/4313/7482/2335/5154/2258/7157/3479/4292/3326/148…
KEGG_N_GLYCAN_BIOSYNTHESIS	KEGG_N_GLYCAN_BIOSYNTHESIS	KEGG_N_GLYCAN_BIOSYNTHESIS	46	0.481490808868619	1.5292194424993	0.00205546711405803	0.0274062281874404	0.0212758876718287	7103	tags=74%, list=37%, signal=46%	4247/84920/144245/79868/10905/4124/11282/201595/4121/4248/2530/29929/440138/23193/1798/8704/4245/79053/1650/7841/79796/7991/85365/199857/11253/10195/11320/8813/56052/54344/8818/91869/2683/6185
KEGG_GLIOMA	KEGG_GLIOMA	KEGG_GLIOMA	64	0.44881310825693	1.46730115346512	0.00205546711405803	0.0274062281874404	0.0212758876718287	7882	tags=70%, list=42%, signal=41%	3845/595/4893/1871/817/5594/673/5925/207/816/5604/5290/3265/801/4193/5728/25759/208/805/1021/808/818/5154/7157/3479/2885/369/5156/399694/3480/2475/1019/810/10000/8503/6464/5605/1869/5336/5294/5155/5293/5296/5578/163688
KEGG_SNARE_INTERACTIONS_IN_VESICULAR_TRANSPORT	KEGG_SNARE_INTERACTIONS_IN_VESICULAR_TRANSPORT	KEGG_SNARE_INTERACTIONS_IN_VESICULAR_TRANSPORT	38	0.498362111033984	1.55543566866742	0.00235409724928968	0.0276958732147868	0.0215007436799003	4734	tags=53%, list=25%, signal=40%	9554/8773/8417/6845/8675/10282/9570/9527/10652/10228/23673/8674/10490/9341/112755/9342/6844/8676/51272/6804
KEGG_OOCYTE_MEIOSIS	KEGG_OOCYTE_MEIOSIS	KEGG_OOCYTE_MEIOSIS	110	0.400360665180574	1.35990041608527	0.00242338890629385	0.0276958732147868	0.0215007436799003	6237	tags=48%, list=33%, signal=33%	5500/23291/10971/7529/5567/5515/5534/5532/9748/112/25847/5529/5530/817/5594/5525/7534/816/5604/5518/245711/996/801/10393/9978/5519/5526/64506/29882/805/5241/808/818/5499/113/3479/51529/51433/3708/7531/5566/10459/7532/51434/6197/11261/6300/5516/3480/810/367/5527/8945
KEGG_THYROID_CANCER	KEGG_THYROID_CANCER	KEGG_THYROID_CANCER	29	0.528262677971148	1.59419128314173	0.00296505271145503	0.0316272289221869	0.0245527171895925	1821	tags=38%, list=10%, signal=34%	3845/595/1499/4893/5594/673/6934/10342/51176/5604/3265
KEGG_COLORECTAL_CANCER	KEGG_COLORECTAL_CANCER	KEGG_COLORECTAL_CANCER	62	0.443776855774791	1.4473	0.00324057510832038	0.0324057510832038	0.0251570962356451	8584	tags=71%, list=45%, signal=39%	3845/4087/595/7046/1499/4089/5594/673/6934/207/5879/51176/5604/2932/5290/5601/54205/836/596/387/208/7042/7157/4292/7043/4088/4436/369/26060/5599/10297/7040/10000/8503/5294/3725/842/4437/5293/5296/581/5900/324/5602
KEGG_FOCAL_ADHESION	KEGG_FOCAL_ADHESION	KEGG_FOCAL_ADHESION	199	0.361801213382012	1.27320451135576	0.00371830877156614	0.034995847261799	0.0271678287953439	9559	tags=66%, list=50%, signal=33%	5500/3685/5906/894/5170/858/595/331/1399/3908/56034/1499/5594/3679/1398/673/4659/207/5879/7448/5908/998/7094/9564/5604/2932/5290/5601/3265/4636/394/2909/3696/596/1290/5728/1281/1289/7058/1278/1277/25759/80310/3082/387/329/87/208/3693/3676/88/9475/5499/2335/5154/3479/7410/1301/10451/1793/7060/2885/10298/5058/10627/4638/6093/5599/5156/5062/1311/399694/1291/3695/23396/284217/3672/1292/3911/3480/7450…
KEGG_REGULATION_OF_AUTOPHAGY	KEGG_REGULATION_OF_AUTOPHAGY	KEGG_REGULATION_OF_AUTOPHAGY	27	0.525457767124935	1.56530214867091	0.00468979628388136	0.0416870780789454	0.0323623369297076	3651	tags=44%, list=19%, signal=36%	5563/9474/11345/5562/84938/9140/9706/84971/23192/10533/5289/8678
KEGG_ACUTE_MYELOID_LEUKEMIA	KEGG_ACUTE_MYELOID_LEUKEMIA	KEGG_ACUTE_MYELOID_LEUKEMIA	57	0.448272617197561	1.44656783935509	0.00532219254193129	0.0425775403354503	0.0330536168393627	6904	tags=60%, list=36%, signal=38%	3845/595/4893/5594/673/6934/207/861/6198/1147/51176/5604/5290/6777/3265/5467/208/11040/8517/2885/862/3551/369/5371/6776/3815/2475/10000/8503/5605/4790/8900/5294/5970
KEGG_MELANOMA	KEGG_MELANOMA	KEGG_MELANOMA	70	0.425530438558726	1.40316	0.00509379368979664	0.0425775403354503	0.0330536168393627	6974	tags=56%, list=37%, signal=35%	2247/3845/595/56034/4893/1871/5594/673/5925/207/2254/2246/5604/5290/3265/2259/4286/4193/5728/80310/3082/208/1021/5154/2258/7157/3479/2260/369/5156/3480/2251/1019/10000/8503/5605/1869/5294/5155
