# Supplementary material for: Integrated NEK7-inflammasome and platelet transcriptomic signature generates mechanistic hypotheses in heart failure
Source: PLoS One. 2026 Jun 26;21(6):e0352124. doi: 10.1371/journal.pone.0352124 (PMC13308797; doi:10.1371/journal.pone.0352124)
Supplement: S8 Table — (XLSX) [file pone.0352124.s012.xlsx]

## Sheet: Supplementary Table 8
	ID	Description	setSize	enrichmentScore	NES	pvalue	p.adjust	qvalue	rank	leading_edge	core_enrichment
KEGG_TGF_BETA_SIGNALING_PATHWAY	KEGG_TGF_BETA_SIGNALING_PATHWAY	KEGG_TGF_BETA_SIGNALING_PATHWAY	85	0.477431111006001	1.64114954809896	1.35465752402808e-05	0.00230291779084774	0.00181096321633228	5061	tags=55%, list=27%, signal=41%	7044/7059/1634/8646/10637/652/4052/3399/7060/1311/4092/5595/7040/392255/4088/387/7046/3624/7058/57154/64750/7043/3400/5518/4086/659/1874/654/4091/10468/5519/4090/4093/4087/5594/4089/7042/3626/90/151449/92/3398/83729/9978/650/268/6667
KEGG_LYSOSOME	KEGG_LYSOSOME	KEGG_LYSOSOME	121	0.427971223541139	1.50946410921735	4.63039725860391e-05	0.00393583766981333	0.00309505500969841	6908	tags=61%, list=36%, signal=39%	410/1513/3425/6448/20/3423/10312/8907/26503/3073/2629/2720/5538/2990/10717/3916/8722/26088/84572/1519/138050/9374/3920/27074/537/5660/1497/285362/5641/9179/4668/256471/1203/8763/51172/1777/10947/1211/2581/2548/162/23545/9476/9114/2588/130340/3988/51606/535/1511/527/4126/1201/2517/1213/8218/23163/23062/1520/411/1200/4669/533/164/950/55353/11154/4125/23457/2760/1176/3074/9741/1509
KEGG_FOCAL_ADHESION	KEGG_FOCAL_ADHESION	KEGG_FOCAL_ADHESION	199	0.376881337113975	1.37024157968653	0.000157575555495143	0.00892928147805809	0.00702178791153794	8676	tags=63%, list=46%, signal=35%	7148/1292/7059/5058/56034/1499/1278/3691/1289/1793/7094/3913/7060/4636/3479/1311/71/1291/60/1277/4638/5595/1399/7410/387/7058/1301/2316/80310/8516/2534/87/5602/1281/81/1290/5154/595/3693/10298/2335/6464/5170/3915/208/1284/25759/3695/5879/3911/7423/1293/3725/2324/23396/5594/1282/5156/3912/9564/1101/10451/5500/3480/8515/5155/3676/2317/998/5923/3696/1286/5908/7448/4659/5228/5829/7791/894/896/5880/57…
KEGG_ECM_RECEPTOR_INTERACTION	KEGG_ECM_RECEPTOR_INTERACTION	KEGG_ECM_RECEPTOR_INTERACTION	84	0.436701457893024	1.50063034681237	0.00038961728125617	0.0165587344533872	0.0130214196630352	4750	tags=49%, list=25%, signal=37%	7148/1292/6383/7059/1278/3691/3339/9672/1289/9900/375790/3913/7060/1311/1291/1277/7058/960/1301/8516/1281/1290/961/3693/2335/2812/3915/1284/3695/3911/1293/1282/3912/1101/8515/3676/3696/1286/7448/2814/6382
KEGG_GLYCOSAMINOGLYCAN_BIOSYNTHESIS_CHONDROITIN_SULFATE	KEGG_GLYCOSAMINOGLYCAN_BIOSYNTHESIS_CHONDROITIN_SULFATE	KEGG_GLYCOSAMINOGLYCAN_BIOSYNTHESIS_CHONDROITIN_SULFATE	22	0.576939726451215	1.71609465505069	0.0010943777954625	0.0310073708714375	0.0243835052673224	7102	tags=86%, list=37%, signal=54%	113189/54480/55501/50515/337876/26229/51363/64131/22856/11285/79586/55454/126792/64132/9469/29940/166012/135152/27087
KEGG_PATHWAYS_IN_CANCER	KEGG_PATHWAYS_IN_CANCER	KEGG_PATHWAYS_IN_CANCER	324	0.339510976588226	1.26525305343515	0.000929622754817741	0.0310073708714375	0.0243835052673224	8108	tags=54%, list=43%, signal=32%	4313/6777/6776/5371/652/6934/1499/2736/6608/10401/2737/25/6257/3913/3479/7157/1487/5595/2308/1399/51176/7040/4088/405/387/7046/83439/9063/2259/5467/861/7188/1436/581/5970/2323/7043/5602/51684/7428/5154/595/7187/1871/5335/1856/2335/2260/8321/7480/11186/5914/3915/4790/3551/3815/2735/208/1284/4914/10297/7185/5879/7170/3911/7423/1612/8643/3725/4087/1029/27148/5594/1282/5156/4089/7042/1019/3912/7482/8…
KEGG_NOTCH_SIGNALING_PATHWAY	KEGG_NOTCH_SIGNALING_PATHWAY	KEGG_NOTCH_SIGNALING_PATHWAY	47	0.478318597973203	1.56534855537712	0.00148334107387521	0.0315209978198483	0.0247874100502832	7681	tags=74%, list=41%, signal=44%	4853/2648/9253/51107/55534/4851/1487/113878/196403/9612/182/4854/1856/55851/54567/9794/5986/3516/3955/84441/3280/23385/8650/23220/6868/4242/3714/1387/4855/1857/151636/1488/3065/5663/2033
KEGG_AXON_GUIDANCE	KEGG_AXON_GUIDANCE	KEGG_AXON_GUIDANCE	129	0.394751316443938	1.4001875101191	0.00131618777808824	0.0315209978198483	0.0247874100502832	6718	tags=56%, list=35%, signal=36%	5058/2042/25/5365/6586/2771/64218/5595/9353/7869/8633/387/56920/25791/2534/5362/10298/23654/64221/4773/2773/6091/223117/5534/1808/1969/5879/54910/1072/54437/3985/2041/2770/10505/5594/2242/57522/10725/23380/5530/4893/57689/219699/4772/998/3984/6092/7852/1944/2049/5880/57715/1943/3845/4690/3265/5881/8482/5361/10154/9037/55558/2044/4775/4776/1948/5532/6387/1946/5921/2045/9901
KEGG_ADHERENS_JUNCTION	KEGG_ADHERENS_JUNCTION	KEGG_ADHERENS_JUNCTION	73	0.418576861050595	1.42370610405251	0.00197941884935215	0.037389022709985	0.0294018940196167	7681	tags=62%, list=41%, signal=37%	6934/1499/71/60/5595/10163/51176/4088/387/7046/83439/9855/2534/87/81/2260/5795/1500/5879/4087/5792/5594/4089/3480/7082/8976/6885/998/1460/117178/5819/5880/6615/5881/10810/6714/1387/5770/1496/1956/29119/8826/5777/2241/2033
KEGG_REGULATION_OF_ACTIN_CYTOSKELETON	KEGG_REGULATION_OF_ACTIN_CYTOSKELETON	KEGG_REGULATION_OF_ACTIN_CYTOSKELETON	210	0.356316736201911	1.29985751381881	0.00223840112813716	0.0380528191783317	0.029923888765623	5787	tags=44%, list=31%, signal=31%	2934/2149/5058/56034/3691/8396/54961/1793/4636/71/1132/23191/9138/60/10093/4638/5595/1399/10163/7410/387/10788/2259/4478/6548/80310/8516/50649/87/7114/2768/81/10152/5305/5154/3693/4628/10298/79837/54434/2335/2260/10297/3695/10092/5879/1072/2245/10095/3985/1131/4627/23396/5594/5156/9564/10451/5500/4893/8515/2247/5155/8976/3676/998/5216/3696/8822/2246/4659/3984/6237/5829/2258/3687/3683/5880/55970/1…
