# Supplementary material for: Integrated NEK7-inflammasome and platelet transcriptomic signature generates mechanistic hypotheses in heart failure
Source: PLoS One. 2026 Jun 26;21(6):e0352124. doi: 10.1371/journal.pone.0352124 (PMC13308797; doi:10.1371/journal.pone.0352124)
Supplement: S9 Table — (XLSX) [file pone.0352124.s013.xlsx]

## Sheet: Supplementary Table 9
	ID	Description	setSize	enrichmentScore	NES	pvalue	p.adjust	qvalue	rank	leading_edge	core_enrichment
KEGG_CITRATE_CYCLE_TCA_CYCLE	KEGG_CITRATE_CYCLE_TCA_CYCLE	KEGG_CITRATE_CYCLE_TCA_CYCLE	30	-0.563451	-3.32353	2.31730072222702e-09	3.98575724223047e-07	3.51254004211253e-07	1211	tags=50%, list=6%, signal=47%	3417/5105/3420/3419/8801/5162/8803/4967/1737/6389/4191/6390/8802/3418/5160
KEGG_TGF_BETA_SIGNALING_PATHWAY	KEGG_TGF_BETA_SIGNALING_PATHWAY	KEGG_TGF_BETA_SIGNALING_PATHWAY	85	0.482906056206287	1.65724101180245	4.73530652238197e-06	0.00040723636092485	0.000358886389064739	5712	tags=59%, list=30%, signal=41%	7044/392255/3624/7059/4052/1311/7060/8646/7058/10637/387/3400/3626/7043/7042/64750/654/1634/4092/3399/652/5518/4088/57154/7046/5519/4093/151449/659/4086/4087/5594/5595/7040/90/4091/83729/1874/10468/4090/268/3398/4089/92/6667/5515/656/657/650/9978
KEGG_FOCAL_ADHESION	KEGG_FOCAL_ADHESION	KEGG_FOCAL_ADHESION	199	0.38739040142069	1.40535569858437	9.19372064902009e-05	0.00527106650543818	0.00464524832792594	6829	tags=53%, list=36%, signal=34%	7059/1289/1278/1277/1311/7060/1292/5058/7058/87/3693/4636/1499/3479/1793/387/71/595/1281/7148/80310/7094/5154/4638/5602/1301/7410/2534/60/1291/10298/8516/3691/3913/56034/2335/2316/1290/1399/81/6464/5594/5595/1284/3908/5170/10319/208/998/5500/1282/25759/284217/8515/3915/894/3725/596/5881/5879/9564/1293/7143/10451/3480/7448/3695/3265/3082/7423/5156/5228/7791/3910/4659/3690/5908/23396/207/3696/1101/…
KEGG_ECM_RECEPTOR_INTERACTION	KEGG_ECM_RECEPTOR_INTERACTION	KEGG_ECM_RECEPTOR_INTERACTION	84	0.452921428489284	1.55381372269327	0.000128101558114849	0.00550836699893849	0.00485437483382585	6592	tags=61%, list=35%, signal=40%	6383/9900/7059/1289/1278/1277/1311/7060/1292/9672/7058/3693/3339/1281/7148/375790/1301/1291/8516/960/3691/3913/2335/1290/961/2812/1284/2814/6382/3908/10319/1282/284217/8515/3915/1293/7143/7448/3695/3910/3690/3696/1101/3912/3676/3371/3672/3911/1302/1286/3680
KEGG_GLYCOSAMINOGLYCAN_BIOSYNTHESIS_CHONDROITIN_SULFATE	KEGG_GLYCOSAMINOGLYCAN_BIOSYNTHESIS_CHONDROITIN_SULFATE	KEGG_GLYCOSAMINOGLYCAN_BIOSYNTHESIS_CHONDROITIN_SULFATE	22	0.595151431313985	1.76288365045569	0.000735127934062927	0.0252884009317647	0.0222859836852761	5749	tags=77%, list=30%, signal=54%	54480/113189/337876/26229/50515/55501/11285/51363/79586/64131/22856/55454/126792/64132/135152/9469/29940
KEGG_NEUROTROPHIN_SIGNALING_PATHWAY	KEGG_NEUROTROPHIN_SIGNALING_PATHWAY	KEGG_NEUROTROPHIN_SIGNALING_PATHWAY	125	0.395526335869285	1.39606470518549	0.00146345126385606	0.0419522695638737	0.0369714003500478	8295	tags=64%, list=44%, signal=36%	5598/387/4914/25/9500/10971/7157/25970/5602/7529/818/396/581/1399/816/5970/4215/6464/6300/5594/5595/4790/805/4794/3551/7161/5170/208/4908/998/10818/4915/5607/57498/25759/4916/3725/596/5879/814/7533/3265/5335/4804/4893/6272/163688/5609/5336/3656/5908/207/5781/51135/10782/7189/399694/808/673/7534/1398/5294/4793/2932/5599/5600/817/1432/3845/5604/810/8986/11108/5293/8660/10000/5290/5603/3654/801
