# Supplementary material for: Integrated NEK7-inflammasome and platelet transcriptomic signature generates mechanistic hypotheses in heart failure
Source: PLoS One. 2026 Jun 26;21(6):e0352124. doi: 10.1371/journal.pone.0352124 (PMC13308797; doi:10.1371/journal.pone.0352124)
Supplement: S10 Table — (XLSX) [file pone.0352124.s014.xlsx]

## Sheet: Supplementary Table 10
	ID	Description	setSize	enrichmentScore	NES	pvalue	p.adjust	qvalue	rank	leading_edge	core_enrichment
KEGG_ECM_RECEPTOR_INTERACTION	KEGG_ECM_RECEPTOR_INTERACTION	KEGG_ECM_RECEPTOR_INTERACTION	84	0.453828951366152	1.55094616907952	5.8095838185476e-05	0.00805465461901687	0.00627114187092562	6739	tags=62%, list=36%, signal=40%	375790/1292/1278/1277/9672/1289/6383/3691/7060/7059/3339/7148/7058/1291/3913/1281/1284/9900/8516/1282/960/1290/1311/2335/2812/3693/3695/1301/3676/3915/7448/63923/961/7057/3911/8515/3371/1293/3910/1101/10319/1302/3912/3696/2814/50509/6382/1286/3690/6385/3672/7143
KEGG_LYSOSOME	KEGG_LYSOSOME	KEGG_LYSOSOME	121	0.423069118150241	1.4834258803783	9.53213564380694e-05	0.00805465461901687	0.00627114187092562	7328	tags=62%, list=39%, signal=38%	6448/1513/410/3425/3073/20/5538/26088/10717/2720/8907/2629/27074/9179/10312/3916/537/84572/2990/26503/5641/9114/5660/1497/8218/3423/8722/2548/1519/1511/51172/1211/285362/138050/51606/10947/3988/535/9374/162/4668/4126/256471/3920/1203/1201/10577/527/533/4758/1777/1520/22901/55353/130340/8763/23163/2581/2588/9476/23659/11154/1174/53/1213/23545/411/2517/4669/9741/1200/23457/164/3074/4125
KEGG_GLYCOSAMINOGLYCAN_BIOSYNTHESIS_CHONDROITIN_SULFATE	KEGG_GLYCOSAMINOGLYCAN_BIOSYNTHESIS_CHONDROITIN_SULFATE	KEGG_GLYCOSAMINOGLYCAN_BIOSYNTHESIS_CHONDROITIN_SULFATE	22	0.605798608793924	1.79084621287769	0.000276666622576181	0.0141509964945346	0.0110175930352963	6207	tags=82%, list=33%, signal=55%	113189/54480/11285/51363/26229/50515/337876/55501/126792/79586/22856/64131/64132/55454/166012/27087/9469/135152
KEGG_FOCAL_ADHESION	KEGG_FOCAL_ADHESION	KEGG_FOCAL_ADHESION	199	0.375019278446838	1.35526201664047	0.000334934828273008	0.0141509964945346	0.0110175930352963	8279	tags=60%, list=44%, signal=34%	1292/71/1278/1277/60/1289/3479/3691/81/2534/7060/1499/7059/7148/10298/1793/7058/1291/3913/1281/4636/7094/1284/87/5058/2316/387/5595/7423/3725/56034/8516/6464/4638/7791/1282/1290/5881/1311/80310/208/5602/7410/2335/2324/5228/3480/3693/3695/1399/5923/1301/23396/3676/9564/5154/3915/5155/998/3611/595/7448/63923/25759/5829/7408/7057/3911/8515/3371/1293/5879/10451/3265/5880/3910/1101/5594/10319/1302/391…
KEGG_TGF_BETA_SIGNALING_PATHWAY	KEGG_TGF_BETA_SIGNALING_PATHWAY	KEGG_TGF_BETA_SIGNALING_PATHWAY	85	0.432357835550462	1.47807477815742	0.000554114181380259	0.0187290593306527	0.0145819521415858	7052	tags=62%, list=37%, signal=39%	3399/7060/4052/5518/7059/7044/7058/7043/57154/652/387/5595/8646/7042/7040/3624/392255/4092/3400/4086/1311/3626/64750/5519/10637/654/1874/4088/9978/83729/1634/4087/7057/7046/650/268/3398/659/10468/90/5594/4093/656/657/4089/4091/3397/92/6667/5516/4090/151449/1387
KEGG_SPLICEOSOME	KEGG_SPLICEOSOME	KEGG_SPLICEOSOME	126	0.397947810059127	1.40084896579454	0.000984846115224339	0.0277398322454855	0.0215975025268495	8548	tags=66%, list=45%, signal=36%	7919/10523/10262/8175/9775/10450/25766/9410/1659/56949/8683/5093/22827/23450/27339/10291/24148/10189/11338/55696/3178/6626/6431/3190/4670/10929/7307/6427/6625/10594/6432/6430/57461/10992/9129/51729/22916/11325/8449/144983/220988/6635/6434/57819/10946/3183/22985/23020/6428/6628/9343/9092/10285/51340/10465/9416/51690/23658/26121/10713/9128/83443/84950/3192/3310/55110/6426/3306/9785/29896/27316/5851…
KEGG_CYTOSOLIC_DNA_SENSING_PATHWAY	KEGG_CYTOSOLIC_DNA_SENSING_PATHWAY	KEGG_CYTOSOLIC_DNA_SENSING_PATHWAY	48	0.466984082222688	1.52389496784881	0.0019813982682015	0.0478366153322933	0.0372443283496522	6447	tags=54%, list=34%, signal=36%	3661/340061/5970/4790/11277/103/90865/10623/9560/3665/8737/3551/6352/834/8517/9533/6351/11128/9641/661/3627/3553/10621/23586/4793/3569
