# Supplementary material for: Integrated NEK7-inflammasome and platelet transcriptomic signature generates mechanistic hypotheses in heart failure
Source: PLoS One. 2026 Jun 26;21(6):e0352124. doi: 10.1371/journal.pone.0352124 (PMC13308797; doi:10.1371/journal.pone.0352124)
Supplement: S11 Table — (XLSX) [file pone.0352124.s015.xlsx]

## Sheet: Supplementary Table 11
	ID	Description	setSize	enrichmentScore	NES	pvalue	p.adjust	qvalue	rank	leading_edge	core_enrichment
KEGG_TGF_BETA_SIGNALING_PATHWAY	KEGG_TGF_BETA_SIGNALING_PATHWAY	KEGG_TGF_BETA_SIGNALING_PATHWAY	85	0.442193714878232	1.52773171534525	9.75774571922343e-05	0.0110161622195296	0.0093316603043041	4970	tags=51%, list=26%, signal=37%	7044/7059/7060/3624/8646/392255/1311/4052/652/7058/1634/5595/654/64750/4086/7046/7043/10637/4088/387/5518/7040/3399/7042/4087/3400/3626/57154/4092/659/83729/5519/90/151449/4093/1874/92/4090/268/5594/9978/4091/6667
KEGG_LYSOSOME	KEGG_LYSOSOME	KEGG_LYSOSOME	121	0.414258470633498	1.46874351896037	0.000130368783663072	0.0110161622195296	0.0093316603043041	7838	tags=65%, list=41%, signal=39%	1513/3425/410/6448/20/3073/8907/2629/10312/26088/5538/26503/3423/84572/2990/10717/9179/2720/3916/27074/537/285362/5641/8722/1497/10947/4126/256471/1519/1777/1203/4668/51172/9374/3920/5660/1211/130340/8218/9114/2548/535/138050/1201/1213/1511/9476/2581/3074/23062/23545/51606/8763/10577/162/3988/2588/11154/950/2517/23457/527/1520/55353/533/411/4758/1509/23163/5476/22901/4669/1200/164/1521/6272/2760/…
KEGG_GLYCOSAMINOGLYCAN_BIOSYNTHESIS_CHONDROITIN_SULFATE	KEGG_GLYCOSAMINOGLYCAN_BIOSYNTHESIS_CHONDROITIN_SULFATE	KEGG_GLYCOSAMINOGLYCAN_BIOSYNTHESIS_CHONDROITIN_SULFATE	22	0.607162091464662	1.81297206649598	0.000261916414378446	0.0120331958256988	0.010193177404516	4914	tags=73%, list=26%, signal=54%	113189/54480/26229/50515/55501/337876/51363/11285/126792/79586/64132/22856/64131/55454/166012/135152
KEGG_AXON_GUIDANCE	KEGG_AXON_GUIDANCE	KEGG_AXON_GUIDANCE	129	0.398932969759092	1.42248498862742	0.000284809368655593	0.0120331958256988	0.010193177404516	8126	tags=64%, list=43%, signal=37%	2042/5058/10298/2534/8633/64218/5595/7869/64221/25/25791/9353/387/223117/6091/23654/6586/54437/2771/219699/57689/2049/4773/3985/5362/5881/5365/4772/1072/56920/2773/1969/5534/3984/9037/2041/54910/10154/57522/1948/5879/2045/998/10505/3265/8482/6387/5998/55558/5361/5530/5594/10725/2043/2242/4893/5880/2770/1808/57715/1943/4775/10500/5063/1944/6092/57556/5921/1946/84448/4690/5532/9901/9423/3845/7852/2…
KEGG_ECM_RECEPTOR_INTERACTION	KEGG_ECM_RECEPTOR_INTERACTION	KEGG_ECM_RECEPTOR_INTERACTION	84	0.420182436301517	1.45114651724128	0.000590749021584325	0.0199673169295502	0.0169140772495723	7365	tags=61%, list=39%, signal=37%	6383/7059/1278/7148/7060/1292/1277/1289/375790/9900/1311/9672/1281/960/3693/7058/3913/3339/1291/1301/3691/961/2812/3695/2335/1290/6382/8516/2814/3676/3910/7143/1284/7448/3915/1101/3908/1293/1282/284217/3911/3696/8515/3371/3672/1302/10319/3690/3680/7057/3912
KEGG_PATHWAYS_IN_CANCER	KEGG_PATHWAYS_IN_CANCER	KEGG_PATHWAYS_IN_CANCER	324	0.336595772207514	1.26126084462145	0.000966438317610918	0.0272213459460409	0.0230588791570324	8996	tags=59%, list=47%, signal=31%	4313/2736/7157/861/6608/1499/2737/51176/6777/2259/6776/1487/3479/595/5371/652/5154/581/4914/7187/6257/3815/1856/3913/2323/5595/10401/4790/7046/5602/25/9063/5467/7043/4088/7480/387/1399/7185/7040/8643/1871/6934/7042/5970/8321/2246/4087/2335/4791/2535/5914/7188/51684/10297/5881/1019/208/841/2735/7423/8324/3551/7186/5294/5900/1029/83439/405/2260/1436/2308/7428/3082/7170/8325/3910/3480/1284/5293/8822…
KEGG_EPITHELIAL_CELL_SIGNALING_IN_HELICOBACTER_PYLORI_INFECTION	KEGG_EPITHELIAL_CELL_SIGNALING_IN_HELICOBACTER_PYLORI_INFECTION	KEGG_EPITHELIAL_CELL_SIGNALING_IN_HELICOBACTER_PYLORI_INFECTION	68	0.437480713485036	1.48698265776092	0.00124379868727219	0.0300288540212856	0.0254370859351906	7521	tags=66%, list=40%, signal=40%	83700/5058/10312/4790/5602/10392/526/537/5970/523/534/6300/3551/9114/535/528/5879/8517/998/3725/6868/7082/5336/836/5335/245973/23545/51606/58494/6714/5600/6352/9020/4067/527/8992/533/5599/5803/1432/102/50848/3576/5603/28964
KEGG_SNARE_INTERACTIONS_IN_VESICULAR_TRANSPORT	KEGG_SNARE_INTERACTIONS_IN_VESICULAR_TRANSPORT	KEGG_SNARE_INTERACTIONS_IN_VESICULAR_TRANSPORT	38	0.484128466807364	1.56017798612799	0.00238877771786945	0.0367003122109034	0.031088399007679	7196	tags=66%, list=38%, signal=41%	112755/51272/6844/9554/8675/9527/9341/10228/8773/6811/203062/9570/10282/10791/23673/6843/116841/8417/8676/6616/9342/8674/6804/6845/10652
KEGG_NOTCH_SIGNALING_PATHWAY	KEGG_NOTCH_SIGNALING_PATHWAY	KEGG_NOTCH_SIGNALING_PATHWAY	47	0.461642233787407	1.51808247150649	0.00231470859826494	0.0367003122109034	0.031088399007679	4385	tags=53%, list=23%, signal=41%	55534/4853/2648/1487/4851/1856/9253/9612/196403/55851/51107/113878/4854/5986/23220/3280/3955/54567/8650/182/9794/84441/3516/3065/6868
KEGG_ENDOCYTOSIS	KEGG_ENDOCYTOSIS	KEGG_ENDOCYTOSIS	181	0.357463687116541	1.30079666789475	0.00234939375828211	0.0367003122109034	0.031088399007679	8032	tags=56%, list=42%, signal=33%	2149/11031/1759/56904/9744/64145/8396/55738/4914/3815/84552/6455/93343/64750/9727/51160/26119/57403/116985/79643/3133/2868/26052/5662/57154/5338/26056/9525/382/3134/9146/8766/55048/30845/51510/1211/3105/3560/163/3106/1436/1173/8218/160/156/23527/3480/440073/9230/1213/3135/64411/998/161/3265/8853/89853/5878/84364/8027/30846/867/1175/6714/50807/1601/5156/10254/23096/408/116983/4734/7189/3306/11311/…
KEGG_FOCAL_ADHESION	KEGG_FOCAL_ADHESION	KEGG_FOCAL_ADHESION	199	0.355619927239203	1.29988671932437	0.00183161073760236	0.0367003122109034	0.031088399007679	9159	tags=63%, list=48%, signal=33%	7059/1278/7148/7060/5058/1292/1277/1289/1499/4636/1311/56034/10298/71/1281/2534/3479/595/3693/1793/5154/7410/7058/3913/87/5595/60/1291/5602/1301/3691/387/1399/3695/80310/7094/2335/1290/5881/208/8516/7423/2316/4638/81/5294/6464/9564/5170/3676/894/3082/3910/3480/7143/1284/10451/5293/7448/5879/998/3915/2324/5908/3265/3725/25759/1101/5228/5594/5880/3908/5500/1293/5155/1282/284217/6714/5923/5156/3911/…
KEGG_RIG_I_LIKE_RECEPTOR_SIGNALING_PATHWAY	KEGG_RIG_I_LIKE_RECEPTOR_SIGNALING_PATHWAY	KEGG_RIG_I_LIKE_RECEPTOR_SIGNALING_PATHWAY	64	0.427797187145288	1.44711666729243	0.0028331932759617	0.0399008053031273	0.0337994987307712	8660	tags=64%, list=46%, signal=35%	26007/340061/3661/8717/7187/55593/4790/5602/5970/841/9755/6300/3551/7186/5300/79132/79671/6885/9641/8517/80143/8737/9140/8772/5600/7189/1540/9474/3627/5599/1432/3665/4793/9636/3576/5603/23586/64343/64135/7124/7706
