# Supplementary material for: Integrated NEK7-inflammasome and platelet transcriptomic signature generates mechanistic hypotheses in heart failure
Source: PLoS One. 2026 Jun 26;21(6):e0352124. doi: 10.1371/journal.pone.0352124 (PMC13308797; doi:10.1371/journal.pone.0352124)
Supplement: S12 Table — (XLSX) [file pone.0352124.s016.xlsx]

## Sheet: 04.correlation_cor
	gene	cell	Correlation	Pvalue
1	TIMP2	CD56dim natural killer cell	0.69029304029304	2.78030767670889e-10
2	COL16A1	CD56dim natural killer cell	0.688461538461538	3.23565773026473e-10
3	MDK	CD56dim natural killer cell	0.618315018315018	5.20273482295504e-08
4	ISLR	CD56dim natural killer cell	0.770421245421245	9.81724954046054e-14
5	NEK7	CD56dim natural killer cell	0.458608058608059	0.000138330455492685
6	TIMP2	Central memory CD8 T cell	-0.173672	0.169923756033359
7	COL16A1	Central memory CD8 T cell	-0.303388	0.0148092882809525
8	MDK	Central memory CD8 T cell	-0.190247	0.132126041261272
9	ISLR	Central memory CD8 T cell	-0.168178	0.184049975142456
10	NEK7	Central memory CD8 T cell	-0.200733	0.111734422904545
11	TIMP2	Effector memeory CD8 T cell	0.623031135531136	3.84558078013134e-08
12	COL16A1	Effector memeory CD8 T cell	0.491529304029304	3.71578769399173e-05
13	MDK	Effector memeory CD8 T cell	0.663644688644689	2.27740090379074e-09
14	ISLR	Effector memeory CD8 T cell	0.594642857142857	2.20612087225467e-07
15	NEK7	Effector memeory CD8 T cell	0.135897435897436	0.284291382312702
16	TIMP2	Eosinophil	0.34702380952381	0.004964172743732
17	COL16A1	Eosinophil	0.370741758241758	0.00256351983408634
18	MDK	Eosinophil	0.475	7.3105263194692e-05
19	ISLR	Eosinophil	0.323672161172161	0.0090811942125156
20	NEK7	Eosinophil	0.200961538461538	0.111317908315687
21	TIMP2	Natural killer cell	0.457234432234432	0.000145712629042633
22	COL16A1	Natural killer cell	0.350915750915751	0.00446896888280857
23	MDK	Natural killer cell	0.535714285714286	5.075956650086e-06
24	ISLR	Natural killer cell	0.420054945054945	0.000549198336206517
25	NEK7	Natural killer cell	0.0759157509157509	0.551029940083755
26	TIMP2	Neutrophil	0.312454212454212	0.0119489936018794
27	COL16A1	Neutrophil	0.238919413919414	0.057260156576444
28	MDK	Neutrophil	0.411446886446886	0.000731133819882269
29	ISLR	Neutrophil	0.237912087912088	0.0583493132852337
30	NEK7	Neutrophil	0.0138736263736264	0.91335580618533
31	TIMP2	Plasmacytoid dendritic cell	0.610805860805861	8.33350565224944e-08
32	COL16A1	Plasmacytoid dendritic cell	0.64047619047619	1.20181856713056e-08
33	MDK	Plasmacytoid dendritic cell	0.629532967032967	2.51401767474044e-08
34	ISLR	Plasmacytoid dendritic cell	0.740476190476191	2.68695108369941e-12
35	NEK7	Plasmacytoid dendritic cell	0.378159340659341	0.0020635341649146
36	TIMP2	Type 17 T helper cell	-0.387317	0.00156762892963872
37	COL16A1	Type 17 T helper cell	-0.48489	4.89682140985338e-05
38	MDK	Type 17 T helper cell	-0.460943	0.000126564700488031
39	ISLR	Type 17 T helper cell	-0.433013	0.000351837812185356
40	NEK7	Type 17 T helper cell	-0.0235348	0.853548202413956
41	TIMP2	Type 2 T helper cell	0.521565934065934	9.89856776366479e-06
42	COL16A1	Type 2 T helper cell	0.519322344322344	1.09744689445268e-05
43	MDK	Type 2 T helper cell	0.546108058608059	3.04738760463101e-06
44	ISLR	Type 2 T helper cell	0.565384615384615	1.12908714984939e-06
45	NEK7	Type 2 T helper cell	0.366575091575092	0.0028894575732452
