# Supplementary material for: Integrated NEK7-inflammasome and platelet transcriptomic signature generates mechanistic hypotheses in heart failure
Source: PLoS One. 2026 Jun 26;21(6):e0352124. doi: 10.1371/journal.pone.0352124 (PMC13308797; doi:10.1371/journal.pone.0352124)
Supplement: S13 Table — (XLSX) [file pone.0352124.s017.xlsx]

## Sheet: Supplementary Table 13
gene	TF
NEK7	ZNF354C
NEK7	JUND
NEK7	GATA2
NEK7	PPARG
NEK7	KLF5
NEK7	TP53
NEK7	ELK4
NEK7	FOXA1
NEK7	RUNX2
COL16A1	ZNF354C
COL16A1	CEBPB
COL16A1	FOXC1
COL16A1	GATA2
COL16A1	FOXL1
COL16A1	E2F1
COL16A1	NFKB1
COL16A1	MAX
COL16A1	USF1
COL16A1	USF2
COL16A1	SREBF1
COL16A1	STAT1
COL16A1	ELK1
TIMP2	FOXC1
TIMP2	GATA2
TIMP2	PPARG
TIMP2	STAT3
TIMP2	HNF4A
TIMP2	E2F6
TIMP2	NFKB1
TIMP2	RELA
TIMP2	FOXF2
MDK	FOXC1
MDK	GATA2
MDK	HINFP
MDK	SP1
MDK	TFAP2A
MDK	E2F6
MDK	RELA
MDK	ELK4
MDK	PAX2
MDK	ZFX
MDK	SOX17
ISLR	GATA2
ISLR	NFIC
ISLR	HINFP
ISLR	TFAP2A
ISLR	ELK4
ISLR	SOX17
