# Supplementary material for: Integrated NEK7-inflammasome and platelet transcriptomic signature generates mechanistic hypotheses in heart failure
Source: PLoS One. 2026 Jun 26;21(6):e0352124. doi: 10.1371/journal.pone.0352124 (PMC13308797; doi:10.1371/journal.pone.0352124)
Supplement: S14 Table — (XLSX) [file pone.0352124.s018.xlsx]

## Sheet: 交集
gene	miRNA
ISLR	hsa-miR-15a-5p
ISLR	hsa-miR-15b-5p
ISLR	hsa-miR-195-5p
ISLR	hsa-miR-424-5p
ISLR	hsa-miR-4510
MDK	hsa-miR-124-3p
MDK	hsa-miR-625-5p
MDK	hsa-miR-92a-2-5p
MDK	hsa-miR-212-5p
NEK7	hsa-miR-19a-3p
NEK7	hsa-miR-19b-3p
NEK7	hsa-miR-23a-3p
NEK7	hsa-miR-96-5p
NEK7	hsa-miR-101-3p
NEK7	hsa-miR-181a-5p
NEK7	hsa-miR-181b-5p
NEK7	hsa-miR-181c-5p
NEK7	hsa-miR-182-5p
NEK7	hsa-miR-203a-3p
NEK7	hsa-miR-23b-3p
NEK7	hsa-miR-142-5p
NEK7	hsa-miR-144-3p
NEK7	hsa-miR-186-5p
NEK7	hsa-miR-330-3p
NEK7	hsa-miR-495-3p
NEK7	hsa-miR-181d-5p
NEK7	hsa-miR-655-3p
NEK7	hsa-let-7b-3p
NEK7	hsa-miR-19a-5p
NEK7	hsa-miR-19b-1-5p
NEK7	hsa-miR-16-2-3p
NEK7	hsa-miR-15b-3p
NEK7	hsa-miR-340-5p
NEK7	hsa-miR-335-3p
NEK7	hsa-miR-574-5p
NEK7	hsa-miR-582-3p
NEK7	hsa-miR-513b-5p
NEK7	hsa-miR-513c-5p
NEK7	hsa-miR-1271-5p
NEK7	hsa-miR-548l
NEK7	hsa-miR-1305
NEK7	hsa-miR-1246
NEK7	hsa-miR-664a-3p
NEK7	hsa-miR-23c
NEK7	hsa-miR-374c-5p
NEK7	hsa-miR-6793-5p
NEK7	hsa-miR-10399-5p
TIMP2	hsa-miR-17-5p
TIMP2	hsa-miR-20a-5p
TIMP2	hsa-miR-30a-5p
TIMP2	hsa-miR-93-5p
TIMP2	hsa-miR-106a-5p
TIMP2	hsa-miR-30c-5p
TIMP2	hsa-miR-30d-5p
TIMP2	hsa-miR-200b-3p
TIMP2	hsa-miR-30b-5p
TIMP2	hsa-miR-130a-3p
TIMP2	hsa-miR-200c-3p
TIMP2	hsa-miR-106b-5p
TIMP2	hsa-miR-301a-3p
TIMP2	hsa-miR-130b-3p
TIMP2	hsa-miR-30e-5p
TIMP2	hsa-miR-369-3p
TIMP2	hsa-miR-20b-5p
TIMP2	hsa-miR-429
TIMP2	hsa-miR-452-5p
TIMP2	hsa-miR-485-5p
TIMP2	hsa-miR-519c-3p
TIMP2	hsa-miR-519d-3p
TIMP2	hsa-miR-519a-3p
TIMP2	hsa-miR-649
TIMP2	hsa-miR-654-5p
TIMP2	hsa-miR-454-3p
TIMP2	hsa-miR-15b-3p
TIMP2	hsa-miR-30b-3p
TIMP2	hsa-miR-149-3p
TIMP2	hsa-miR-483-5p
TIMP2	hsa-miR-298
TIMP2	hsa-miR-541-3p
TIMP2	hsa-miR-301b-3p
TIMP2	hsa-miR-922
TIMP2	hsa-miR-7977
COL16A1	hsa-miR-181a-5p
COL16A1	hsa-miR-181b-5p
COL16A1	hsa-miR-181c-5p

## Sheet: MIRDB
Target Detail	Target Rank	Target Score	miRNA Name	Gene Symbol	Gene Description		Target Detail	Target Rank	Target Score	miRNA Name	Gene Symbol	Gene Description		Target Detail	Target Rank	Target Score	miRNA Name	Gene Symbol	Gene Description		Target Detail	Target Rank	Target Score	miRNA Name	Gene Symbol	Gene Description		Target Detail	Target Rank	Target Score	miRNA Name	Gene Symbol	Gene Description
Details	1	99	hsa-miR-4422	NEK7	NIMA related kinase 7		Details	1	98	hsa-miR-3529-3p	COL16A1	collagen type XVI alpha 1 chain		Details	1	91	hsa-miR-544a	TIMP2	TIMP metallopeptidase inhibitor 2		Details	1	94	hsa-miR-6795-5p	MDK	midkine		Details	1	92	hsa-miR-5197-3p	ISLR	immunoglobulin superfamily containing leucine rich repeat
Details	2	99	hsa-miR-3662	NEK7	NIMA related kinase 7		Details	2	94	hsa-miR-196a-1-3p	COL16A1	collagen type XVI alpha 1 chain		Details	2	89	hsa-miR-452-5p	TIMP2	TIMP metallopeptidase inhibitor 2		Details	2	94	hsa-miR-6887-5p	MDK	midkine		Details	2	91	hsa-miR-4688	ISLR	immunoglobulin superfamily containing leucine rich repeat
Details	3	99	hsa-miR-4262	NEK7	NIMA related kinase 7		Details	3	88	hsa-miR-3187-3p	COL16A1	collagen type XVI alpha 1 chain		Details	3	89	hsa-miR-4676-3p	TIMP2	TIMP metallopeptidase inhibitor 2		Details	3	94	hsa-miR-7109-5p	MDK	midkine		Details	3	89	hsa-miR-195-5p	ISLR	immunoglobulin superfamily containing leucine rich repeat
Details	4	99	hsa-miR-101-3p	NEK7	NIMA related kinase 7		Details	4	84	hsa-miR-3202	COL16A1	collagen type XVI alpha 1 chain		Details	4	89	hsa-miR-892c-3p	TIMP2	TIMP metallopeptidase inhibitor 2		Details	4	92	hsa-miR-208b-5p	MDK	midkine		Details	4	89	hsa-miR-6763-5p	ISLR	immunoglobulin superfamily containing leucine rich repeat
Details	5	99	hsa-miR-6507-5p	NEK7	NIMA related kinase 7		Details	5	83	hsa-miR-6735-5p	COL16A1	collagen type XVI alpha 1 chain		Details	5	89	hsa-miR-4443	TIMP2	TIMP metallopeptidase inhibitor 2		Details	5	90	hsa-miR-4253	MDK	midkine		Details	5	89	hsa-miR-16-5p	ISLR	immunoglobulin superfamily containing leucine rich repeat
Details	6	98	hsa-miR-3133	NEK7	NIMA related kinase 7		Details	6	83	hsa-miR-7843-5p	COL16A1	collagen type XVI alpha 1 chain		Details	6	88	hsa-miR-12119	TIMP2	TIMP metallopeptidase inhibitor 2		Details	6	90	hsa-miR-6862-5p	MDK	midkine		Details	6	89	hsa-miR-15a-5p	ISLR	immunoglobulin superfamily containing leucine rich repeat
Details	7	98	hsa-miR-181c-5p	NEK7	NIMA related kinase 7		Details	7	83	hsa-miR-6879-5p	COL16A1	collagen type XVI alpha 1 chain		Details	7	88	hsa-miR-200c-3p	TIMP2	TIMP metallopeptidase inhibitor 2		Details	7	89	hsa-miR-6796-5p	MDK	midkine		Details	7	89	hsa-miR-15b-5p	ISLR	immunoglobulin superfamily containing leucine rich repeat
Details	8	98	hsa-miR-181d-5p	NEK7	NIMA related kinase 7		Details	8	83	hsa-miR-4436b-3p	COL16A1	collagen type XVI alpha 1 chain		Details	8	88	hsa-miR-429	TIMP2	TIMP metallopeptidase inhibitor 2		Details	8	88	hsa-miR-208a-5p	MDK	midkine		Details	8	89	hsa-miR-3150a-3p	ISLR	immunoglobulin superfamily containing leucine rich repeat
Details	9	98	hsa-miR-181a-5p	NEK7	NIMA related kinase 7		Details	9	83	hsa-miR-4632-5p	COL16A1	collagen type XVI alpha 1 chain		Details	9	88	hsa-miR-5187-5p	TIMP2	TIMP metallopeptidase inhibitor 2		Details	9	83	hsa-miR-4286	MDK	midkine		Details	9	87	hsa-miR-210-5p	ISLR	immunoglobulin superfamily containing leucine rich repeat
Details	10	98	hsa-miR-561-3p	NEK7	NIMA related kinase 7		Details	10	79	hsa-miR-4795-3p	COL16A1	collagen type XVI alpha 1 chain		Details	10	88	hsa-miR-200b-3p	TIMP2	TIMP metallopeptidase inhibitor 2		Details	10	83	hsa-miR-190a-3p	MDK	midkine		Details	10	87	hsa-miR-4524a-5p	ISLR	immunoglobulin superfamily containing leucine rich repeat
Details	11	98	hsa-miR-181b-5p	NEK7	NIMA related kinase 7		Details	11	77	hsa-miR-6830-3p	COL16A1	collagen type XVI alpha 1 chain		Details	11	88	hsa-miR-3659	TIMP2	TIMP metallopeptidase inhibitor 2		Details	11	82	hsa-miR-9-3p	MDK	midkine		Details	11	87	hsa-miR-4524b-5p	ISLR	immunoglobulin superfamily containing leucine rich repeat
Details	12	98	hsa-miR-513b-5p	NEK7	NIMA related kinase 7		Details	12	76	hsa-miR-4775	COL16A1	collagen type XVI alpha 1 chain		Details	12	87	hsa-miR-4776-5p	TIMP2	TIMP metallopeptidase inhibitor 2		Details	12	80	hsa-miR-491-5p	MDK	midkine		Details	12	86	hsa-miR-424-5p	ISLR	immunoglobulin superfamily containing leucine rich repeat
Details	13	97	hsa-miR-4282	NEK7	NIMA related kinase 7		Details	13	74	hsa-miR-3065-5p	COL16A1	collagen type XVI alpha 1 chain		Details	13	85	hsa-miR-18a-3p	TIMP2	TIMP metallopeptidase inhibitor 2		Details	13	78	hsa-miR-1275	MDK	midkine		Details	13	86	hsa-miR-497-5p	ISLR	immunoglobulin superfamily containing leucine rich repeat
Details	14	97	hsa-miR-153-5p	NEK7	NIMA related kinase 7		Details	14	71	hsa-miR-513b-5p	COL16A1	collagen type XVI alpha 1 chain		Details	14	84	hsa-miR-338-3p	TIMP2	TIMP metallopeptidase inhibitor 2		Details	14	74	hsa-miR-223-3p	MDK	midkine		Details	14	86	hsa-miR-6838-5p	ISLR	immunoglobulin superfamily containing leucine rich repeat
Details	15	96	hsa-miR-144-3p	NEK7	NIMA related kinase 7		Details	15	71	hsa-miR-939-3p	COL16A1	collagen type XVI alpha 1 chain		Details	15	83	hsa-miR-6079	TIMP2	TIMP metallopeptidase inhibitor 2		Details	15	73	hsa-miR-124-3p	MDK	midkine		Details	15	85	hsa-miR-6502-5p	ISLR	immunoglobulin superfamily containing leucine rich repeat
Details	16	96	hsa-miR-582-3p	NEK7	NIMA related kinase 7		Details	16	69	hsa-miR-924	COL16A1	collagen type XVI alpha 1 chain		Details	16	83	hsa-miR-6515-5p	TIMP2	TIMP metallopeptidase inhibitor 2		Details	16	73	hsa-miR-506-3p	MDK	midkine		Details	16	83	hsa-miR-6081	ISLR	immunoglobulin superfamily containing leucine rich repeat
Details	17	96	hsa-miR-8485	NEK7	NIMA related kinase 7		Details	17	68	hsa-miR-5091	COL16A1	collagen type XVI alpha 1 chain		Details	17	81	hsa-miR-1343-5p	TIMP2	TIMP metallopeptidase inhibitor 2		Details	17	71	hsa-miR-625-5p	MDK	midkine		Details	17	82	hsa-miR-6743-5p	ISLR	immunoglobulin superfamily containing leucine rich repeat
Details	18	96	hsa-miR-338-5p	NEK7	NIMA related kinase 7		Details	18	67	hsa-miR-5585-3p	COL16A1	collagen type XVI alpha 1 chain		Details	18	80	hsa-miR-4701-5p	TIMP2	TIMP metallopeptidase inhibitor 2		Details	18	69	hsa-miR-605-3p	MDK	midkine		Details	18	81	hsa-miR-7106-5p	ISLR	immunoglobulin superfamily containing leucine rich repeat
Details	19	96	hsa-miR-4760-5p	NEK7	NIMA related kinase 7		Details	19	67	hsa-miR-4681	COL16A1	collagen type XVI alpha 1 chain		Details	19	80	hsa-miR-4535	TIMP2	TIMP metallopeptidase inhibitor 2		Details	19	69	hsa-miR-6731-5p	MDK	midkine		Details	19	80	hsa-miR-1321	ISLR	immunoglobulin superfamily containing leucine rich repeat
Details	20	96	hsa-miR-8061	NEK7	NIMA related kinase 7		Details	20	64	hsa-miR-3065-3p	COL16A1	collagen type XVI alpha 1 chain		Details	20	80	hsa-miR-4283	TIMP2	TIMP metallopeptidase inhibitor 2		Details	20	69	hsa-miR-8085	MDK	midkine		Details	20	80	hsa-miR-4739	ISLR	immunoglobulin superfamily containing leucine rich repeat
Details	21	96	hsa-miR-12136	NEK7	NIMA related kinase 7		Details	21	62	hsa-miR-3120-3p	COL16A1	collagen type XVI alpha 1 chain		Details	21	80	hsa-miR-4261	TIMP2	TIMP metallopeptidase inhibitor 2		Details	21	67	hsa-miR-6782-5p	MDK	midkine		Details	21	80	hsa-miR-6857-5p	ISLR	immunoglobulin superfamily containing leucine rich repeat
Details	22	95	hsa-miR-23a-3p	NEK7	NIMA related kinase 7		Details	22	61	hsa-miR-4294	COL16A1	collagen type XVI alpha 1 chain		Details	22	80	hsa-miR-588	TIMP2	TIMP metallopeptidase inhibitor 2		Details	22	66	hsa-miR-3119	MDK	midkine		Details	22	80	hsa-miR-4756-5p	ISLR	immunoglobulin superfamily containing leucine rich repeat
Details	23	95	hsa-miR-548n	NEK7	NIMA related kinase 7		Details	23	61	hsa-miR-6783-3p	COL16A1	collagen type XVI alpha 1 chain		Details	23	77	hsa-miR-939-5p	TIMP2	TIMP metallopeptidase inhibitor 2		Details	23	65	hsa-miR-6132	MDK	midkine		Details	23	80	hsa-miR-1301-5p	ISLR	immunoglobulin superfamily containing leucine rich repeat
Details	24	95	hsa-miR-23c	NEK7	NIMA related kinase 7		Details	24	59	hsa-miR-3159	COL16A1	collagen type XVI alpha 1 chain		Details	24	77	hsa-miR-3658	TIMP2	TIMP metallopeptidase inhibitor 2		Details	24	63	hsa-miR-6780b-5p	MDK	midkine		Details	24	78	hsa-miR-601	ISLR	immunoglobulin superfamily containing leucine rich repeat
Details	25	95	hsa-miR-3163	NEK7	NIMA related kinase 7		Details	25	57	hsa-miR-1343-3p	COL16A1	collagen type XVI alpha 1 chain		Details	25	76	hsa-miR-3188	TIMP2	TIMP metallopeptidase inhibitor 2		Details	25	63	hsa-miR-6751-5p	MDK	midkine		Details	25	77	hsa-miR-6825-5p	ISLR	immunoglobulin superfamily containing leucine rich repeat
Details	26	95	hsa-miR-23b-3p	NEK7	NIMA related kinase 7		Details	26	57	hsa-miR-6797-5p	COL16A1	collagen type XVI alpha 1 chain		Details	26	76	hsa-miR-4433a-3p	TIMP2	TIMP metallopeptidase inhibitor 2		Details	26	63	hsa-miR-4725-3p	MDK	midkine		Details	26	77	hsa-miR-3175	ISLR	immunoglobulin superfamily containing leucine rich repeat
Details	27	95	hsa-miR-607	NEK7	NIMA related kinase 7		Details	27	57	hsa-miR-1249-5p	COL16A1	collagen type XVI alpha 1 chain		Details	27	75	hsa-miR-3180-5p	TIMP2	TIMP metallopeptidase inhibitor 2		Details	27	62	hsa-miR-6769b-5p	MDK	midkine		Details	27	73	hsa-miR-8065	ISLR	immunoglobulin superfamily containing leucine rich repeat
Details	28	94	hsa-miR-146a-3p	NEK7	NIMA related kinase 7		Details	28	53	hsa-miR-543	COL16A1	collagen type XVI alpha 1 chain		Details	28	74	hsa-miR-3202	TIMP2	TIMP metallopeptidase inhibitor 2		Details	28	62	hsa-miR-4283	MDK	midkine		Details	28	72	hsa-miR-6811-5p	ISLR	immunoglobulin superfamily containing leucine rich repeat
Details	29	94	hsa-miR-297	NEK7	NIMA related kinase 7		Details	29	53	hsa-miR-181b-5p	COL16A1	collagen type XVI alpha 1 chain		Details	29	73	hsa-miR-4327	TIMP2	TIMP metallopeptidase inhibitor 2		Details	29	61	hsa-miR-6083	MDK	midkine		Details	29	72	hsa-miR-6511b-5p	ISLR	immunoglobulin superfamily containing leucine rich repeat
Details	30	94	hsa-miR-548ar-3p	NEK7	NIMA related kinase 7		Details	30	53	hsa-miR-4262	COL16A1	collagen type XVI alpha 1 chain		Details	30	73	hsa-miR-6892-3p	TIMP2	TIMP metallopeptidase inhibitor 2		Details	30	60	hsa-miR-4271	MDK	midkine		Details	30	69	hsa-miR-765	ISLR	immunoglobulin superfamily containing leucine rich repeat
Details	31	94	hsa-miR-340-5p	NEK7	NIMA related kinase 7		Details	31	53	hsa-miR-181c-5p	COL16A1	collagen type XVI alpha 1 chain		Details	31	73	hsa-miR-4294	TIMP2	TIMP metallopeptidase inhibitor 2		Details	31	60	hsa-miR-4642	MDK	midkine		Details	31	69	hsa-miR-5004-5p	ISLR	immunoglobulin superfamily containing leucine rich repeat
Details	32	93	hsa-miR-548e-3p	NEK7	NIMA related kinase 7		Details	32	53	hsa-miR-181a-5p	COL16A1	collagen type XVI alpha 1 chain		Details	32	72	hsa-miR-519b-3p	TIMP2	TIMP metallopeptidase inhibitor 2		Details	32	60	hsa-miR-4665-5p	MDK	midkine		Details	32	69	hsa-miR-622	ISLR	immunoglobulin superfamily containing leucine rich repeat
Details	33	93	hsa-miR-548a-3p	NEK7	NIMA related kinase 7		Details	33	52	hsa-miR-6742-3p	COL16A1	collagen type XVI alpha 1 chain		Details	33	72	hsa-miR-519a-3p	TIMP2	TIMP metallopeptidase inhibitor 2		Details	33	57	hsa-miR-6836-5p	MDK	midkine		Details	33	65	hsa-miR-150-5p	ISLR	immunoglobulin superfamily containing leucine rich repeat
Details	34	93	hsa-miR-548bc	NEK7	NIMA related kinase 7		Details	34	52	hsa-miR-6852-5p	COL16A1	collagen type XVI alpha 1 chain		Details	34	72	hsa-miR-7152-3p	TIMP2	TIMP metallopeptidase inhibitor 2		Details	34	55	hsa-miR-6803-5p	MDK	midkine		Details	34	64	hsa-miR-6127	ISLR	immunoglobulin superfamily containing leucine rich repeat
Details	35	93	hsa-miR-548az-3p	NEK7	NIMA related kinase 7		Details	35	51	hsa-miR-6832-3p	COL16A1	collagen type XVI alpha 1 chain		Details	35	72	hsa-miR-519c-3p	TIMP2	TIMP metallopeptidase inhibitor 2		Details	35	53	hsa-miR-6769a-5p	MDK	midkine		Details	35	64	hsa-miR-4510	ISLR	immunoglobulin superfamily containing leucine rich repeat
Details	36	93	hsa-miR-656-3p	NEK7	NIMA related kinase 7		Details	36	51	hsa-miR-3613-3p	COL16A1	collagen type XVI alpha 1 chain		Details	36	71	hsa-miR-548az-5p	TIMP2	TIMP metallopeptidase inhibitor 2		Details	36	52	hsa-miR-6825-5p	MDK	midkine		Details	36	64	hsa-miR-6130	ISLR	immunoglobulin superfamily containing leucine rich repeat
Details	37	93	hsa-miR-548f-3p	NEK7	NIMA related kinase 7		Details	37	51	hsa-miR-5003-5p	COL16A1	collagen type XVI alpha 1 chain		Details	37	71	hsa-miR-548t-5p	TIMP2	TIMP metallopeptidase inhibitor 2		Details	37	52	hsa-miR-212-5p	MDK	midkine		Details	37	64	hsa-miR-6129	ISLR	immunoglobulin superfamily containing leucine rich repeat
Details	38	92	hsa-miR-664a-3p	NEK7	NIMA related kinase 7									Details	38	70	hsa-miR-106b-5p	TIMP2	TIMP metallopeptidase inhibitor 2		Details	38	52	hsa-miR-4296	MDK	midkine		Details	38	64	hsa-miR-6133	ISLR	immunoglobulin superfamily containing leucine rich repeat
Details	39	91	hsa-miR-186-5p	NEK7	NIMA related kinase 7									Details	39	70	hsa-miR-302a-5p	TIMP2	TIMP metallopeptidase inhibitor 2		Details	39	51	hsa-miR-656-3p	MDK	midkine		Details	39	63	hsa-miR-4713-5p	ISLR	immunoglobulin superfamily containing leucine rich repeat
Details	40	91	hsa-miR-205-3p	NEK7	NIMA related kinase 7									Details	40	70	hsa-miR-526b-3p	TIMP2	TIMP metallopeptidase inhibitor 2		Details	40	51	hsa-miR-3126-5p	MDK	midkine		Details	40	63	hsa-miR-3166	ISLR	immunoglobulin superfamily containing leucine rich repeat
Details	41	91	hsa-miR-5696	NEK7	NIMA related kinase 7									Details	41	70	hsa-miR-20b-5p	TIMP2	TIMP metallopeptidase inhibitor 2		Details	41	51	hsa-miR-6875-5p	MDK	midkine		Details	41	62	hsa-miR-12127	ISLR	immunoglobulin superfamily containing leucine rich repeat
Details	42	90	hsa-miR-548x-3p	NEK7	NIMA related kinase 7									Details	42	70	hsa-miR-106a-5p	TIMP2	TIMP metallopeptidase inhibitor 2		Details	42	50	hsa-miR-92a-2-5p	MDK	midkine		Details	42	61	hsa-miR-10526-3p	ISLR	immunoglobulin superfamily containing leucine rich repeat
Details	43	90	hsa-miR-6793-5p	NEK7	NIMA related kinase 7									Details	43	70	hsa-miR-93-5p	TIMP2	TIMP metallopeptidase inhibitor 2									Details	43	60	hsa-miR-3907	ISLR	immunoglobulin superfamily containing leucine rich repeat
Details	44	90	hsa-miR-548aj-3p	NEK7	NIMA related kinase 7									Details	44	70	hsa-miR-15b-3p	TIMP2	TIMP metallopeptidase inhibitor 2									Details	44	59	hsa-miR-11181-3p	ISLR	immunoglobulin superfamily containing leucine rich repeat
Details	45	89	hsa-miR-6759-5p	NEK7	NIMA related kinase 7									Details	45	70	hsa-miR-548b-3p	TIMP2	TIMP metallopeptidase inhibitor 2									Details	45	59	hsa-miR-4493	ISLR	immunoglobulin superfamily containing leucine rich repeat
Details	46	89	hsa-miR-922	NEK7	NIMA related kinase 7									Details	46	70	hsa-miR-17-5p	TIMP2	TIMP metallopeptidase inhibitor 2									Details	46	58	hsa-miR-3663-3p	ISLR	immunoglobulin superfamily containing leucine rich repeat
Details	47	89	hsa-miR-6835-3p	NEK7	NIMA related kinase 7									Details	47	70	hsa-miR-20a-5p	TIMP2	TIMP metallopeptidase inhibitor 2									Details	47	57	hsa-miR-4500	ISLR	immunoglobulin superfamily containing leucine rich repeat
Details	48	89	hsa-miR-5582-3p	NEK7	NIMA related kinase 7									Details	48	70	hsa-miR-519d-3p	TIMP2	TIMP metallopeptidase inhibitor 2									Details	48	56	hsa-miR-450a-2-3p	ISLR	immunoglobulin superfamily containing leucine rich repeat
Details	49	89	hsa-miR-1255b-2-3p	NEK7	NIMA related kinase 7									Details	49	69	hsa-miR-3611	TIMP2	TIMP metallopeptidase inhibitor 2									Details	49	55	hsa-miR-4476	ISLR	immunoglobulin superfamily containing leucine rich repeat
Details	50	88	hsa-miR-2052	NEK7	NIMA related kinase 7									Details	50	69	hsa-miR-147b-5p	TIMP2	TIMP metallopeptidase inhibitor 2									Details	50	55	hsa-miR-517-5p	ISLR	immunoglobulin superfamily containing leucine rich repeat
Details	51	88	hsa-miR-4275	NEK7	NIMA related kinase 7									Details	51	69	hsa-miR-4515	TIMP2	TIMP metallopeptidase inhibitor 2									Details	51	55	hsa-miR-6876-5p	ISLR	immunoglobulin superfamily containing leucine rich repeat
Details	52	87	hsa-miR-548ae-3p	NEK7	NIMA related kinase 7									Details	52	69	hsa-miR-922	TIMP2	TIMP metallopeptidase inhibitor 2									Details	52	54	hsa-miR-503-5p	ISLR	immunoglobulin superfamily containing leucine rich repeat
Details	53	87	hsa-miR-548aq-3p	NEK7	NIMA related kinase 7									Details	53	69	hsa-miR-5011-5p	TIMP2	TIMP metallopeptidase inhibitor 2									Details	53	53	hsa-miR-6879-3p	ISLR	immunoglobulin superfamily containing leucine rich repeat
Details	54	87	hsa-miR-19b-2-5p	NEK7	NIMA related kinase 7									Details	54	68	hsa-miR-6884-5p	TIMP2	TIMP metallopeptidase inhibitor 2									Details	54	52	hsa-miR-4259	ISLR	immunoglobulin superfamily containing leucine rich repeat
Details	55	87	hsa-miR-5692a	NEK7	NIMA related kinase 7									Details	55	68	hsa-miR-485-5p	TIMP2	TIMP metallopeptidase inhibitor 2									Details	55	52	hsa-miR-665	ISLR	immunoglobulin superfamily containing leucine rich repeat
Details	56	87	hsa-miR-548ah-3p	NEK7	NIMA related kinase 7									Details	56	68	hsa-miR-550a-5p	TIMP2	TIMP metallopeptidase inhibitor 2									Details	56	50	hsa-miR-4650-5p	ISLR	immunoglobulin superfamily containing leucine rich repeat
Details	57	87	hsa-miR-548j-3p	NEK7	NIMA related kinase 7									Details	57	68	hsa-miR-12123	TIMP2	TIMP metallopeptidase inhibitor 2									Details	57	50	hsa-miR-6508-5p	ISLR	immunoglobulin superfamily containing leucine rich repeat
Details	58	87	hsa-miR-548am-3p	NEK7	NIMA related kinase 7									Details	58	68	hsa-miR-550a-3-5p	TIMP2	TIMP metallopeptidase inhibitor 2									Details	58	50	hsa-miR-8067	ISLR	immunoglobulin superfamily containing leucine rich repeat
Details	59	87	hsa-miR-6504-3p	NEK7	NIMA related kinase 7									Details	59	67	hsa-miR-1207-5p	TIMP2	TIMP metallopeptidase inhibitor 2
Details	60	87	hsa-miR-19b-1-5p	NEK7	NIMA related kinase 7									Details	60	67	hsa-miR-5701	TIMP2	TIMP metallopeptidase inhibitor 2
Details	61	87	hsa-miR-10399-5p	NEK7	NIMA related kinase 7									Details	61	66	hsa-miR-6715a-3p	TIMP2	TIMP metallopeptidase inhibitor 2
Details	62	87	hsa-miR-19a-5p	NEK7	NIMA related kinase 7									Details	62	66	hsa-miR-18b-3p	TIMP2	TIMP metallopeptidase inhibitor 2
Details	63	86	hsa-miR-891b	NEK7	NIMA related kinase 7									Details	63	63	hsa-miR-1271-3p	TIMP2	TIMP metallopeptidase inhibitor 2
Details	64	86	hsa-miR-6806-3p	NEK7	NIMA related kinase 7									Details	64	62	hsa-miR-298	TIMP2	TIMP metallopeptidase inhibitor 2
Details	65	86	hsa-miR-3928-5p	NEK7	NIMA related kinase 7									Details	65	62	hsa-miR-3157-3p	TIMP2	TIMP metallopeptidase inhibitor 2
Details	66	86	hsa-miR-4729	NEK7	NIMA related kinase 7									Details	66	62	hsa-miR-649	TIMP2	TIMP metallopeptidase inhibitor 2
Details	67	85	hsa-miR-96-5p	NEK7	NIMA related kinase 7									Details	67	62	hsa-miR-711	TIMP2	TIMP metallopeptidase inhibitor 2
Details	68	85	hsa-miR-7-1-3p	NEK7	NIMA related kinase 7									Details	68	61	hsa-miR-4291	TIMP2	TIMP metallopeptidase inhibitor 2
Details	69	85	hsa-miR-6083	NEK7	NIMA related kinase 7									Details	69	60	hsa-miR-6785-5p	TIMP2	TIMP metallopeptidase inhibitor 2
Details	70	85	hsa-miR-7-2-3p	NEK7	NIMA related kinase 7									Details	70	60	hsa-miR-4516	TIMP2	TIMP metallopeptidase inhibitor 2
Details	71	85	hsa-miR-3692-3p	NEK7	NIMA related kinase 7									Details	71	60	hsa-miR-4728-5p	TIMP2	TIMP metallopeptidase inhibitor 2
Details	72	85	hsa-miR-6733-3p	NEK7	NIMA related kinase 7									Details	72	60	hsa-miR-7977	TIMP2	TIMP metallopeptidase inhibitor 2
Details	73	85	hsa-miR-12116	NEK7	NIMA related kinase 7									Details	73	59	hsa-miR-9983-3p	TIMP2	TIMP metallopeptidase inhibitor 2
Details	74	84	hsa-miR-5688	NEK7	NIMA related kinase 7									Details	74	59	hsa-miR-6728-5p	TIMP2	TIMP metallopeptidase inhibitor 2
Details	75	84	hsa-miR-659-3p	NEK7	NIMA related kinase 7									Details	75	59	hsa-miR-5580-3p	TIMP2	TIMP metallopeptidase inhibitor 2
Details	76	84	hsa-miR-570-3p	NEK7	NIMA related kinase 7									Details	76	58	hsa-miR-3612	TIMP2	TIMP metallopeptidase inhibitor 2
Details	77	83	hsa-miR-7155-3p	NEK7	NIMA related kinase 7									Details	77	58	hsa-miR-4739	TIMP2	TIMP metallopeptidase inhibitor 2
Details	78	83	hsa-miR-1179	NEK7	NIMA related kinase 7									Details	78	58	hsa-miR-4756-5p	TIMP2	TIMP metallopeptidase inhibitor 2
Details	79	83	hsa-miR-582-5p	NEK7	NIMA related kinase 7									Details	79	58	hsa-miR-1321	TIMP2	TIMP metallopeptidase inhibitor 2
Details	80	83	hsa-miR-3136-3p	NEK7	NIMA related kinase 7									Details	80	58	hsa-miR-4772-3p	TIMP2	TIMP metallopeptidase inhibitor 2
Details	81	82	hsa-miR-3671	NEK7	NIMA related kinase 7									Details	81	58	hsa-miR-650	TIMP2	TIMP metallopeptidase inhibitor 2
Details	82	82	hsa-miR-3149	NEK7	NIMA related kinase 7									Details	82	58	hsa-miR-1180-5p	TIMP2	TIMP metallopeptidase inhibitor 2
Details	83	82	hsa-miR-3123	NEK7	NIMA related kinase 7									Details	83	58	hsa-miR-7114-3p	TIMP2	TIMP metallopeptidase inhibitor 2
Details	84	81	hsa-miR-495-3p	NEK7	NIMA related kinase 7									Details	84	58	hsa-miR-4495	TIMP2	TIMP metallopeptidase inhibitor 2
Details	85	81	hsa-miR-4666a-3p	NEK7	NIMA related kinase 7									Details	85	57	hsa-miR-6795-5p	TIMP2	TIMP metallopeptidase inhibitor 2
Details	86	81	hsa-miR-1305	NEK7	NIMA related kinase 7									Details	86	57	hsa-miR-6887-5p	TIMP2	TIMP metallopeptidase inhibitor 2
Details	87	81	hsa-miR-579-3p	NEK7	NIMA related kinase 7									Details	87	57	hsa-miR-301a-3p	TIMP2	TIMP metallopeptidase inhibitor 2
Details	88	80	hsa-miR-12133	NEK7	NIMA related kinase 7									Details	88	57	hsa-miR-7106-5p	TIMP2	TIMP metallopeptidase inhibitor 2
Details	89	80	hsa-miR-196a-1-3p	NEK7	NIMA related kinase 7									Details	89	57	hsa-miR-6780a-5p	TIMP2	TIMP metallopeptidase inhibitor 2
Details	90	80	hsa-miR-127-5p	NEK7	NIMA related kinase 7									Details	90	57	hsa-miR-301b-3p	TIMP2	TIMP metallopeptidase inhibitor 2
Details	91	80	hsa-miR-1271-5p	NEK7	NIMA related kinase 7									Details	91	57	hsa-miR-3666	TIMP2	TIMP metallopeptidase inhibitor 2
Details	92	80	hsa-miR-6800-5p	NEK7	NIMA related kinase 7									Details	92	57	hsa-miR-483-5p	TIMP2	TIMP metallopeptidase inhibitor 2
Details	93	79	hsa-miR-6515-3p	NEK7	NIMA related kinase 7									Details	93	57	hsa-miR-4295	TIMP2	TIMP metallopeptidase inhibitor 2
Details	94	79	hsa-miR-494-3p	NEK7	NIMA related kinase 7									Details	94	57	hsa-miR-130a-3p	TIMP2	TIMP metallopeptidase inhibitor 2
Details	95	78	hsa-let-7a-3p	NEK7	NIMA related kinase 7									Details	95	57	hsa-miR-4763-3p	TIMP2	TIMP metallopeptidase inhibitor 2
Details	96	78	hsa-miR-548h-3p	NEK7	NIMA related kinase 7									Details	96	57	hsa-miR-130b-3p	TIMP2	TIMP metallopeptidase inhibitor 2
Details	97	78	hsa-miR-98-3p	NEK7	NIMA related kinase 7									Details	97	57	hsa-miR-454-3p	TIMP2	TIMP metallopeptidase inhibitor 2
Details	98	78	hsa-miR-548ac	NEK7	NIMA related kinase 7									Details	98	56	hsa-miR-10527-5p	TIMP2	TIMP metallopeptidase inhibitor 2
Details	99	78	hsa-miR-664b-3p	NEK7	NIMA related kinase 7									Details	99	56	hsa-miR-1279	TIMP2	TIMP metallopeptidase inhibitor 2
Details	100	78	hsa-miR-548d-3p	NEK7	NIMA related kinase 7									Details	100	56	hsa-miR-6883-5p	TIMP2	TIMP metallopeptidase inhibitor 2
Details	101	78	hsa-miR-195-3p	NEK7	NIMA related kinase 7									Details	101	56	hsa-miR-149-3p	TIMP2	TIMP metallopeptidase inhibitor 2
Details	102	78	hsa-miR-4694-3p	NEK7	NIMA related kinase 7									Details	102	55	hsa-miR-30a-5p	TIMP2	TIMP metallopeptidase inhibitor 2
Details	103	78	hsa-let-7b-3p	NEK7	NIMA related kinase 7									Details	103	55	hsa-miR-541-3p	TIMP2	TIMP metallopeptidase inhibitor 2
Details	104	78	hsa-miR-548bb-3p	NEK7	NIMA related kinase 7									Details	104	55	hsa-miR-4651	TIMP2	TIMP metallopeptidase inhibitor 2
Details	105	78	hsa-miR-6776-3p	NEK7	NIMA related kinase 7									Details	105	55	hsa-miR-654-5p	TIMP2	TIMP metallopeptidase inhibitor 2
Details	106	78	hsa-let-7f-1-3p	NEK7	NIMA related kinase 7									Details	106	55	hsa-miR-30c-5p	TIMP2	TIMP metallopeptidase inhibitor 2
Details	107	78	hsa-miR-16-2-3p	NEK7	NIMA related kinase 7									Details	107	55	hsa-miR-3159	TIMP2	TIMP metallopeptidase inhibitor 2
Details	108	78	hsa-miR-548z	NEK7	NIMA related kinase 7									Details	108	55	hsa-miR-608	TIMP2	TIMP metallopeptidase inhibitor 2
Details	109	77	hsa-miR-10522-5p	NEK7	NIMA related kinase 7									Details	109	55	hsa-miR-30b-5p	TIMP2	TIMP metallopeptidase inhibitor 2
Details	110	77	hsa-miR-548l	NEK7	NIMA related kinase 7									Details	110	55	hsa-miR-30d-5p	TIMP2	TIMP metallopeptidase inhibitor 2
Details	111	76	hsa-miR-7150	NEK7	NIMA related kinase 7									Details	111	55	hsa-miR-7162-5p	TIMP2	TIMP metallopeptidase inhibitor 2
Details	112	76	hsa-miR-6881-3p	NEK7	NIMA related kinase 7									Details	112	55	hsa-miR-30e-5p	TIMP2	TIMP metallopeptidase inhibitor 2
Details	113	76	hsa-miR-219b-5p	NEK7	NIMA related kinase 7									Details	113	55	hsa-miR-6738-3p	TIMP2	TIMP metallopeptidase inhibitor 2
Details	114	76	hsa-miR-633	NEK7	NIMA related kinase 7									Details	114	54	hsa-miR-489-3p	TIMP2	TIMP metallopeptidase inhibitor 2
Details	115	76	hsa-miR-6825-5p	NEK7	NIMA related kinase 7									Details	115	53	hsa-miR-6133	TIMP2	TIMP metallopeptidase inhibitor 2
Details	116	75	hsa-miR-541-5p	NEK7	NIMA related kinase 7									Details	116	53	hsa-miR-6828-5p	TIMP2	TIMP metallopeptidase inhibitor 2
Details	117	74	hsa-miR-6875-3p	NEK7	NIMA related kinase 7									Details	117	53	hsa-miR-6127	TIMP2	TIMP metallopeptidase inhibitor 2
Details	118	74	hsa-miR-200a-5p	NEK7	NIMA related kinase 7									Details	118	53	hsa-miR-4510	TIMP2	TIMP metallopeptidase inhibitor 2
Details	119	74	hsa-miR-3912-5p	NEK7	NIMA related kinase 7									Details	119	53	hsa-miR-4711-5p	TIMP2	TIMP metallopeptidase inhibitor 2
Details	120	74	hsa-miR-4511	NEK7	NIMA related kinase 7									Details	120	53	hsa-miR-4251	TIMP2	TIMP metallopeptidase inhibitor 2
Details	121	74	hsa-miR-200b-5p	NEK7	NIMA related kinase 7									Details	121	53	hsa-miR-369-3p	TIMP2	TIMP metallopeptidase inhibitor 2
Details	122	74	hsa-miR-4477b	NEK7	NIMA related kinase 7									Details	122	52	hsa-miR-30b-3p	TIMP2	TIMP metallopeptidase inhibitor 2
Details	123	73	hsa-miR-6799-5p	NEK7	NIMA related kinase 7									Details	123	52	hsa-miR-3689b-3p	TIMP2	TIMP metallopeptidase inhibitor 2
Details	124	73	hsa-miR-6844	NEK7	NIMA related kinase 7									Details	124	52	hsa-miR-6779-5p	TIMP2	TIMP metallopeptidase inhibitor 2
Details	125	73	hsa-miR-4698	NEK7	NIMA related kinase 7									Details	125	52	hsa-miR-1273h-5p	TIMP2	TIMP metallopeptidase inhibitor 2
Details	126	72	hsa-miR-335-3p	NEK7	NIMA related kinase 7									Details	126	52	hsa-miR-3689a-3p	TIMP2	TIMP metallopeptidase inhibitor 2
Details	127	72	hsa-miR-5590-3p	NEK7	NIMA related kinase 7									Details	127	52	hsa-miR-3689c	TIMP2	TIMP metallopeptidase inhibitor 2
Details	128	72	hsa-miR-142-5p	NEK7	NIMA related kinase 7									Details	128	51	hsa-miR-4751	TIMP2	TIMP metallopeptidase inhibitor 2
Details	129	72	hsa-let-7c-3p	NEK7	NIMA related kinase 7									Details	129	51	hsa-miR-4717-5p	TIMP2	TIMP metallopeptidase inhibitor 2
Details	130	72	hsa-miR-7154-5p	NEK7	NIMA related kinase 7									Details	130	51	hsa-miR-4764-5p	TIMP2	TIMP metallopeptidase inhibitor 2
Details	131	72	hsa-miR-574-5p	NEK7	NIMA related kinase 7									Details	131	51	hsa-miR-574-5p	TIMP2	TIMP metallopeptidase inhibitor 2
Details	132	71	hsa-miR-372-5p	NEK7	NIMA related kinase 7									Details	132	50	hsa-miR-4530	TIMP2	TIMP metallopeptidase inhibitor 2
Details	133	71	hsa-miR-3924	NEK7	NIMA related kinase 7									Details	133	50	hsa-miR-1252-5p	TIMP2	TIMP metallopeptidase inhibitor 2
Details	134	71	hsa-miR-6882-5p	NEK7	NIMA related kinase 7									Details	134	50	hsa-miR-3192-5p	TIMP2	TIMP metallopeptidase inhibitor 2
Details	135	71	hsa-miR-513a-5p	NEK7	NIMA related kinase 7									Details	135	50	hsa-miR-12136	TIMP2	TIMP metallopeptidase inhibitor 2
Details	136	71	hsa-miR-3144-3p	NEK7	NIMA related kinase 7
Details	137	70	hsa-miR-3618	NEK7	NIMA related kinase 7
Details	138	70	hsa-miR-19a-3p	NEK7	NIMA related kinase 7
Details	139	70	hsa-miR-487a-5p	NEK7	NIMA related kinase 7
Details	140	70	hsa-miR-487b-5p	NEK7	NIMA related kinase 7
Details	141	70	hsa-miR-19b-3p	NEK7	NIMA related kinase 7
Details	142	69	hsa-miR-514b-5p	NEK7	NIMA related kinase 7
Details	143	69	hsa-miR-513c-5p	NEK7	NIMA related kinase 7
Details	144	69	hsa-miR-1-5p	NEK7	NIMA related kinase 7
Details	145	68	hsa-miR-7853-5p	NEK7	NIMA related kinase 7
Details	146	68	hsa-miR-105-5p	NEK7	NIMA related kinase 7
Details	147	68	hsa-miR-330-3p	NEK7	NIMA related kinase 7
Details	148	68	hsa-miR-202-3p	NEK7	NIMA related kinase 7
Details	149	67	hsa-miR-95-5p	NEK7	NIMA related kinase 7
Details	150	66	hsa-miR-4799-5p	NEK7	NIMA related kinase 7
Details	151	66	hsa-miR-150-3p	NEK7	NIMA related kinase 7
Details	152	65	hsa-miR-5584-3p	NEK7	NIMA related kinase 7
Details	153	65	hsa-miR-6851-5p	NEK7	NIMA related kinase 7
Details	154	65	hsa-miR-655-3p	NEK7	NIMA related kinase 7
Details	155	65	hsa-miR-374c-5p	NEK7	NIMA related kinase 7
Details	156	65	hsa-miR-1278	NEK7	NIMA related kinase 7
Details	157	65	hsa-miR-381-3p	NEK7	NIMA related kinase 7
Details	158	65	hsa-miR-26a-2-3p	NEK7	NIMA related kinase 7
Details	159	65	hsa-miR-3689d	NEK7	NIMA related kinase 7
Details	160	65	hsa-miR-26a-1-3p	NEK7	NIMA related kinase 7
Details	161	64	hsa-miR-599	NEK7	NIMA related kinase 7
Details	162	64	hsa-miR-4672	NEK7	NIMA related kinase 7
Details	163	63	hsa-miR-651-5p	NEK7	NIMA related kinase 7
Details	164	63	hsa-miR-522-3p	NEK7	NIMA related kinase 7
Details	165	63	hsa-miR-10525-3p	NEK7	NIMA related kinase 7
Details	166	63	hsa-miR-224-3p	NEK7	NIMA related kinase 7
Details	167	63	hsa-miR-29b-2-5p	NEK7	NIMA related kinase 7
Details	168	62	hsa-miR-3663-3p	NEK7	NIMA related kinase 7
Details	169	62	hsa-miR-6754-3p	NEK7	NIMA related kinase 7
Details	170	62	hsa-miR-6833-3p	NEK7	NIMA related kinase 7
Details	171	62	hsa-miR-376a-5p	NEK7	NIMA related kinase 7
Details	172	61	hsa-miR-1250-3p	NEK7	NIMA related kinase 7
Details	173	61	hsa-miR-6748-5p	NEK7	NIMA related kinase 7
Details	174	61	hsa-miR-4325	NEK7	NIMA related kinase 7
Details	175	60	hsa-miR-190b-3p	NEK7	NIMA related kinase 7
Details	176	60	hsa-miR-663b	NEK7	NIMA related kinase 7
Details	177	59	hsa-miR-5680	NEK7	NIMA related kinase 7
Details	178	59	hsa-miR-9901	NEK7	NIMA related kinase 7
Details	179	59	hsa-miR-4296	NEK7	NIMA related kinase 7
Details	180	59	hsa-miR-4768-5p	NEK7	NIMA related kinase 7
Details	181	59	hsa-miR-4268	NEK7	NIMA related kinase 7
Details	182	59	hsa-miR-300	NEK7	NIMA related kinase 7
Details	183	57	hsa-miR-6837-3p	NEK7	NIMA related kinase 7
Details	184	57	hsa-miR-548p	NEK7	NIMA related kinase 7
Details	185	57	hsa-miR-412-3p	NEK7	NIMA related kinase 7
Details	186	57	hsa-miR-4276	NEK7	NIMA related kinase 7
Details	187	57	hsa-miR-15b-3p	NEK7	NIMA related kinase 7
Details	188	57	hsa-miR-7849-3p	NEK7	NIMA related kinase 7
Details	189	57	hsa-miR-203a-3p	NEK7	NIMA related kinase 7
Details	190	56	hsa-miR-182-5p	NEK7	NIMA related kinase 7
Details	191	56	hsa-miR-630	NEK7	NIMA related kinase 7
Details	192	56	hsa-miR-3085-3p	NEK7	NIMA related kinase 7
Details	193	56	hsa-miR-3646	NEK7	NIMA related kinase 7
Details	194	55	hsa-miR-1246	NEK7	NIMA related kinase 7
Details	195	55	hsa-miR-670-5p	NEK7	NIMA related kinase 7
Details	196	55	hsa-miR-4719	NEK7	NIMA related kinase 7
Details	197	54	hsa-miR-6796-5p	NEK7	NIMA related kinase 7
Details	198	54	hsa-miR-4291	NEK7	NIMA related kinase 7
Details	199	53	hsa-miR-10527-5p	NEK7	NIMA related kinase 7
Details	200	53	hsa-miR-4790-3p	NEK7	NIMA related kinase 7
Details	201	53	hsa-miR-6845-3p	NEK7	NIMA related kinase 7
Details	202	52	hsa-miR-3179	NEK7	NIMA related kinase 7
Details	203	52	hsa-miR-590-3p	NEK7	NIMA related kinase 7
Details	204	51	hsa-miR-4659b-3p	NEK7	NIMA related kinase 7
Details	205	51	hsa-miR-2054	NEK7	NIMA related kinase 7
Details	206	51	hsa-miR-4659a-3p	NEK7	NIMA related kinase 7
Details	207	51	hsa-miR-586	NEK7	NIMA related kinase 7
Details	208	51	hsa-miR-373-5p	NEK7	NIMA related kinase 7
Details	209	51	hsa-miR-616-5p	NEK7	NIMA related kinase 7
Details	210	51	hsa-miR-452-3p	NEK7	NIMA related kinase 7
Details	211	51	hsa-miR-653-5p	NEK7	NIMA related kinase 7
Details	212	51	hsa-miR-3059-5p	NEK7	NIMA related kinase 7
Details	213	51	hsa-miR-371b-5p	NEK7	NIMA related kinase 7
Details	214	50	hsa-miR-4424	NEK7	NIMA related kinase 7
