# Supplementary material for: Integrated NEK7-inflammasome and platelet transcriptomic signature generates mechanistic hypotheses in heart failure
Source: PLoS One. 2026 Jun 26;21(6):e0352124. doi: 10.1371/journal.pone.0352124 (PMC13308797; doi:10.1371/journal.pone.0352124)
Supplement: S15 Table — (XLSX) [file pone.0352124.s019.xlsx]

## Sheet: Sheet1
Term	Genes
beta-Heparin	MDK
Oroxylin A	TIMP2
curcumin II	TIMP2
carmustine	ISLR
carmustine	MDK
24939-16-0	TIMP2
Chonsurid	MDK
FEXOFENADINE HYDROCHLORIDE	TIMP2
Norcantharidin	TIMP2
KIN001-127	NEK7
NICKEL SULFATE	COL16A1
NICKEL SULFATE	TIMP2
5-Aminosalicylic acid	TIMP2
oxidopamine	TIMP2
DIALLYL DISULFIDE	TIMP2
mevalonic acid	MDK
DEHP	TIMP2
T-2 TOXIN	TIMP2
scriptaid	TIMP2
WZ4002	NEK7
Momelotinib	NEK7
colchicine	MDK
gossypol	MDK
GW-8510 MCF7 UP	TIMP2
KIN001-220	NEK7
Pioglitazone	TIMP2
Diallyl trisulfide	TIMP2
diazinon	MDK
diazinon	TIMP2
Hydroxyzine dihydrochloride	MDK
nitric oxide	TIMP2
phenytoin	MDK
Glycidamide	TIMP2
CP466722	NEK7
Dabrafenib	NEK7
Dabrafenib FDA	NEK7
TG-101348 Kinome Scan	NEK7
genistein	MDK
genistein	TIMP2
Crizotinib	NEK7
Crizotinib FDA	NEK7
BMS-536924,KIN001-126	NEK7
wortmannin	TIMP2
AZD5438	NEK7
Cyperquat	TIMP2
bicalutamide	MDK
hydroquinone	TIMP2
KW-2449 Kinome Scan	NEK7
COPPER	MDK
ZEARALENONE	MDK
cerivastatin	TIMP2
Angiotensin II, human	TIMP2
R406	NEK7
PLATINUM	MDK
LAMININ	TIMP2
VITAMIN E	ISLR
VITAMIN E	MDK
R406 Kinome Scan	NEK7
HG-14-10-04	NEK7
