# Supplementary material for: Integrated NEK7-inflammasome and platelet transcriptomic signature generates mechanistic hypotheses in heart failure
Source: PLoS One. 2026 Jun 26;21(6):e0352124. doi: 10.1371/journal.pone.0352124 (PMC13308797; doi:10.1371/journal.pone.0352124)
Supplement: S16 Table — (XLSX) [file pone.0352124.s020.xlsx]

## Sheet: Sheet1
cells	gene	cell clusters
T_cells	STAT4,ITGA4,CD247,PARP8,ITK,	6,12,14,15
pericytes	ABCC9,DLC1,NOTCH3,PDGFRB,	3,10
neural_cells	NCAM1,NRXN1,	13
Macrophages	MRC1,CD163,MERTK,CSF1R,	5
fibroblasts	DCN,CCDC80,FN1,	0,1,4,11
endothelial_cells	PECAM1,VWF,FLT1,EGFL7	2,7,8,9
