# Supplementary material for: Integrated NEK7-inflammasome and platelet transcriptomic signature generates mechanistic hypotheses in heart failure
Source: PLoS One. 2026 Jun 26;21(6):e0352124. doi: 10.1371/journal.pone.0352124 (PMC13308797; doi:10.1371/journal.pone.0352124)
Supplement: S17 Table — (XLSX) [file pone.0352124.s021.xlsx]

## Sheet: Supplementary Table 17
	ONTOLOGY	ID	Description	BgRatio	pvalue	p.adjust	qvalue	geneID	Count
GO:0035633	BP	GO:0035633	maintenance of blood-brain barrier	38/18870	3.20203776695604e-07	0.000303553180307433	0.000233243172077219	CDH5/PECAM1/ESAM/CLDN5	4
GO:0003158	BP	GO:0003158	endothelium development	143/18870	2.38986208220828e-06	0.000889939239111889	0.000683808520392435	GJA4/CDH5/PECAM1/CLDN5/APOLD1	5
GO:0070830	BP	GO:0070830	bicellular tight junction assembly	69/18870	3.62883902963874e-06	0.000889939239111889	0.000683808520392435	CDH5/PECAM1/ESAM/CLDN5	4
GO:0007043	BP	GO:0007043	cell-cell junction assembly	157/18870	3.78000021666012e-06	0.000889939239111889	0.000683808520392435	GJA4/CDH5/PECAM1/ESAM/CLDN5	5
GO:0120192	BP	GO:0120192	tight junction assembly	75/18870	5.06962170349143e-06	0.000889939239111889	0.000683808520392435	CDH5/PECAM1/ESAM/CLDN5	4
GO:0043297	BP	GO:0043297	apical junction assembly	77/18870	5.63252682982208e-06	0.000889939239111889	0.000683808520392435	CDH5/PECAM1/ESAM/CLDN5	4
GO:0120193	BP	GO:0120193	tight junction organization	81/18870	6.89541143792262e-06	0.000933835720450092	0.000717537551134203	CDH5/PECAM1/ESAM/CLDN5	4
GO:0003094	BP	GO:0003094	glomerular filtration	28/18870	1.04182124399322e-05	0.00123455817413197	0.000948605659004355	MCAM/ADGRF5/AQP1	3
GO:0097205	BP	GO:0097205	renal filtration	30/18870	1.28848026562559e-05	0.00135719921312562	0.00104284016820223	MCAM/ADGRF5/AQP1	3
GO:0045216	BP	GO:0045216	cell-cell junction organization	214/18870	1.7030577806991e-05	0.00161449877610275	0.00124054314130924	GJA4/CDH5/PECAM1/ESAM/CLDN5	5
GO:0045446	BP	GO:0045446	endothelial cell differentiation	124/18870	3.7147491481459e-05	0.00320143835676574	0.00245991044068609	CDH5/PECAM1/CLDN5/APOLD1	4
GO:0045601	BP	GO:0045601	regulation of endothelial cell differentiation	47/18870	5.05639817330237e-05	0.00399455455690887	0.00306932239993442	CDH5/CLDN5/APOLD1	3
GO:0061028	BP	GO:0061028	establishment of endothelial barrier	49/18870	5.73338530909147e-05	0.00418096097924517	0.00321255273999296	CDH5/PECAM1/CLDN5	3
GO:0001885	BP	GO:0001885	endothelial cell development	64/18870	0.000127661943829962	0.00864453733934317	0.00664226053611534	CDH5/PECAM1/CLDN5	3
GO:1901550	BP	GO:1901550	regulation of endothelial cell development	17/18870	0.000305745400856628	0.0181154150007552	0.0139194616705781	CDH5/CLDN5	2
GO:1903140	BP	GO:1903140	regulation of establishment of endothelial barrier	17/18870	0.000305745400856628	0.0181154150007552	0.0139194616705781	CDH5/CLDN5	2
GO:0044241	BP	GO:0044241	lipid digestion	22/18870	0.000516848497716659	0.0267434078719814	0.0205490098239076	CD36/AQP1	2
GO:0150105	BP	GO:0150105	protein localization to cell-cell junction	22/18870	0.000516848497716659	0.0267434078719814	0.0205490098239076	CDH5/PECAM1	2
GO:0034329	BP	GO:0034329	cell junction assembly	446/18870	0.000535996571273889	0.0267434078719814	0.0205490098239076	GJA4/CDH5/PECAM1/ESAM/CLDN5	5
GO:0015908	BP	GO:0015908	fatty acid transport	116/18870	0.000736059607729916	0.034213775632004	0.026289065886461	CD36/RBP7/FABP4	3
GO:0001894	BP	GO:0001894	tissue homeostasis	279/18870	0.000830081054362965	0.034213775632004	0.026289065886461	CDH5/PECAM1/ESAM/CLDN5	4
GO:0060249	BP	GO:0060249	anatomical structure homeostasis	279/18870	0.000830081054362965	0.034213775632004	0.026289065886461	CDH5/PECAM1/ESAM/CLDN5	4
GO:0098742	BP	GO:0098742	cell-cell adhesion via plasma-membrane adhesion molecules	279/18870	0.000830081054362965	0.034213775632004	0.026289065886461	CDH5/PECAM1/ESAM/CLDN5	4
GO:0072012	BP	GO:0072012	glomerulus vasculature development	29/18870	0.000902362562307648	0.0354769904278737	0.0272596906241268	PECAM1/AQP1	2
GO:0003014	BP	GO:0003014	renal system process	126/18870	0.000935574642085276	0.0354769904278737	0.0272596906241268	MCAM/ADGRF5/AQP1	3
GO:0061437	BP	GO:0061437	renal system vasculature development	31/18870	0.00103152745378851	0.03621807504413	0.0278291227298889	PECAM1/AQP1	2
GO:0061440	BP	GO:0061440	kidney vasculature development	31/18870	0.00103152745378851	0.03621807504413	0.0278291227298889	PECAM1/AQP1	2
GO:0019934	BP	GO:0019934	cGMP-mediated signaling	33/18870	0.00116905433799028	0.0395808397290994	0.0304129925522283	CD36/AQP1	2
GO:0009897	CC	GO:0009897	external side of plasma membrane	387/19886	1.08013597956233e-06	0.000109093733935795	7.84519816734746e-05	BTNL9/ITGA7/CD36/CDH5/MCAM/BCAM/HLA-DRB1	7
GO:0031092	CC	GO:0031092	platelet alpha granule membrane	17/19886	0.000275502272688337	0.0104618371818271	0.00752336389313256	CD36/PECAM1	2
GO:0031091	CC	GO:0031091	platelet alpha granule	91/19886	0.000310747639064171	0.0104618371818271	0.00752336389313256	VWF/CD36/PECAM1	3
GO:0005923	CC	GO:0005923	bicellular tight junction	126/19886	0.000804568210016505	0.0181925169287698	0.0130826854412206	CDH5/ESAM/CLDN5	3
GO:0070160	CC	GO:0070160	tight junction	131/19886	0.000900619649939099	0.0181925169287698	0.0130826854412206	CDH5/ESAM/CLDN5	3
GO:0043296	CC	GO:0043296	apical junction complex	150/19886	0.00133109643362695	0.0224067899660536	0.0161132726175894	CDH5/ESAM/CLDN5	3
GO:0031526	CC	GO:0031526	brush border membrane	60/19886	0.00344899939997161	0.0497641341995904	0.0357866103154949	CD36/AQP1	2
GO:0005504	MF	GO:0005504	fatty acid binding	48/18496	4.59237678400526e-05	0.00446247019421976	0.00262176951435188	CD36/RBP7/FABP4	3
GO:0050840	MF	GO:0050840	extracellular matrix binding	55/18496	6.91855844065079e-05	0.00446247019421976	0.00262176951435188	TINAGL1/BCAM/OLFML2B	3
GO:0033293	MF	GO:0033293	monocarboxylic acid binding	79/18496	0.00020373238301588	0.00876049246968283	0.00514692336040117	CD36/RBP7/FABP4	3
GO:0005324	MF	GO:0005324	long-chain fatty acid transporter activity	17/18496	0.000275342625969172	0.00887979968750579	0.00521701817625799	CD36/FABP4	2
GO:0043236	MF	GO:0043236	laminin binding	28/18496	0.000757749120512094	0.019549927309212	0.011485881405657	TINAGL1/BCAM	2
