# Supplementary material for: Integrated NEK7-inflammasome and platelet transcriptomic signature generates mechanistic hypotheses in heart failure
Source: PLoS One. 2026 Jun 26;21(6):e0352124. doi: 10.1371/journal.pone.0352124 (PMC13308797; doi:10.1371/journal.pone.0352124)
Supplement: S18 Table — (XLSX) [file pone.0352124.s022.xlsx]

## Sheet: Supplementary Table 18
	ID	Description	BgRatio	pvalue	p.adjust	qvalue	geneID	Count
hsa04514	hsa04514	Cell adhesion molecules	160/8546	5.57660472069618e-06	0.000446128377655695	0.000381557165100265	CDH5/PECAM1/ESAM/CLDN5/HLA-DRB1	5
hsa04670	hsa04670	Leukocyte transendothelial migration	116/8546	3.91957073145306e-05	0.00156782829258122	0.00134090577654973	CDH5/PECAM1/ESAM/CLDN5	4
hsa04512	hsa04512	ECM-receptor interaction	89/8546	0.000453796928047026	0.0121012514145874	0.0103497544993181	ITGA7/VWF/CD36	3
hsa05144	hsa05144	Malaria	50/8546	0.00335539953872887	0.0648799891637537	0.0554894644163683	CD36/PECAM1	2
hsa04923	hsa04923	Regulation of lipolysis in adipocytes	59/8546	0.00464408115920096	0.0648799891637537	0.0554894644163683	NPY1R/FABP4	2
hsa04510	hsa04510	Focal adhesion	203/8546	0.00486599918728153	0.0648799891637537	0.0554894644163683	ITGA7/VWF/FLT1	3
hsa03320	hsa03320	PPAR signaling pathway	76/8546	0.0076036466947219	0.0868988193682503	0.0743213586702141	CD36/FABP4	2
hsa05323	hsa05323	Rheumatoid arthritis	95/8546	0.0116856609666251	0.114574919527108	0.0979917074902897	FLT1/HLA-DRB1	2
hsa04640	hsa04640	Hematopoietic cell lineage	100/8546	0.0128896784467996	0.114574919527108	0.0979917074902897	CD36/HLA-DRB1	2
hsa04151	hsa04151	PI3K-Akt signaling pathway	362/8546	0.0234684887159626	0.17933789654527	0.153381095729508	ITGA7/VWF/FLT1	3
hsa05418	hsa05418	Fluid shear stress and atherosclerosis	141/8546	0.0246589607749747	0.17933789654527	0.153381095729508	CDH5/PECAM1	2
hsa04148	hsa04148	Efferocytosis	157/8546	0.030105450266015	0.189647126395081	0.162198200206319	CD36/PECAM1	2
hsa04145	hsa04145	Phagosome	159/8546	0.0308176580392006	0.189647126395081	0.162198200206319	CD36/HLA-DRB1	2
hsa04964	hsa04964	Proximal tubule bicarbonate reclamation	23/8546	0.0396499050863447	0.226570886207684	0.193777731624993	AQP1	1
hsa05415	hsa05415	Diabetic cardiomyopathy	205/8546	0.048979959086889	0.261226448463408	0.223417357238441	CD36/COX4I2	2
hsa05310	hsa05310	Asthma	32/8546	0.0547617609512708	0.273808804756354	0.234178583015303	HLA-DRB1	1
hsa04820	hsa04820	Cytoskeleton in muscle cells	232/8546	0.0610875356768937	0.286462136524202	0.245000511500962	ITGA7/TNNT3	2
hsa05330	hsa05330	Allograft rejection	39/8546	0.0663616666127571	0.286462136524202	0.245000511500962	HLA-DRB1	1
hsa04975	hsa04975	Fat digestion and absorption	43/8546	0.0729303912341132	0.286462136524202	0.245000511500962	CD36	1
hsa04940	hsa04940	Type I diabetes mellitus	44/8546	0.074565819216177	0.286462136524202	0.245000511500962	HLA-DRB1	1
hsa05332	hsa05332	Graft-versus-host disease	45/8546	0.0761985541858025	0.286462136524202	0.245000511500962	HLA-DRB1	1
hsa03272	hsa03272	Virion - Hepatitis viruses	48/8546	0.0810806421733922	0.286462136524202	0.245000511500962	CLDN5	1
hsa04672	hsa04672	Intestinal immune network for IgA production	50/8546	0.0843219777824418	0.286462136524202	0.245000511500962	HLA-DRB1	1
hsa04979	hsa04979	Cholesterol metabolism	51/8546	0.0859386409572607	0.286462136524202	0.245000511500962	CD36	1
hsa05320	hsa05320	Autoimmune thyroid disease	54/8546	0.0907726609472421	0.290472515031175	0.248430440487189	HLA-DRB1	1
hsa05321	hsa05321	Inflammatory bowel disease	66/8546	0.109871144847958	0.305817775700949	0.261554676586338	HLA-DRB1	1
hsa05165	hsa05165	Human papillomavirus infection	333/8546	0.113899441278812	0.305817775700949	0.261554676586338	ITGA7/VWF	2
hsa04924	hsa04924	Renin secretion	69/8546	0.114586910724295	0.305817775700949	0.261554676586338	AQP1	1
hsa04920	hsa04920	Adipocytokine signaling pathway	70/8546	0.116153643806651	0.305817775700949	0.261554676586338	CD36	1
hsa05416	hsa05416	Viral myocarditis	70/8546	0.116153643806651	0.305817775700949	0.261554676586338	HLA-DRB1	1
hsa00562	hsa00562	Inositol phosphate metabolism	73/8546	0.120838332076296	0.305817775700949	0.261554676586338	INPP4B	1
hsa05140	hsa05140	Leishmaniasis	79/8546	0.13013826533567	0.305817775700949	0.261554676586338	HLA-DRB1	1
hsa04612	hsa04612	Antigen processing and presentation	81/8546	0.133217782877917	0.305817775700949	0.261554676586338	HLA-DRB1	1
hsa05412	hsa05412	Arrhythmogenic right ventricular cardiomyopathy	86/8546	0.140872117121762	0.305817775700949	0.261554676586338	ITGA7	1
hsa04260	hsa04260	Cardiac muscle contraction	87/8546	0.142395393509844	0.305817775700949	0.261554676586338	COX4I2	1
hsa04610	hsa04610	Complement and coagulation cascades	88/8546	0.143916148811576	0.305817775700949	0.261554676586338	VWF	1
hsa04976	hsa04976	Bile secretion	90/8546	0.146950111650196	0.305817775700949	0.261554676586338	AQP1	1
hsa04520	hsa04520	Adherens junction	93/8546	0.151482244455102	0.305817775700949	0.261554676586338	CDH5	1
hsa04658	hsa04658	Th1 and Th2 cell differentiation	93/8546	0.151482244455102	0.305817775700949	0.261554676586338	HLA-DRB1	1
hsa04070	hsa04070	Phosphatidylinositol signaling system	98/8546	0.158985891847336	0.305817775700949	0.261554676586338	INPP4B	1
hsa05410	hsa05410	Hypertrophic cardiomyopathy	99/8546	0.160479169738232	0.305817775700949	0.261554676586338	ITGA7	1
hsa05150	hsa05150	Staphylococcus aureus infection	102/8546	0.164944168951823	0.305817775700949	0.261554676586338	HLA-DRB1	1
hsa05414	hsa05414	Dilated cardiomyopathy	105/8546	0.16938699630415	0.305817775700949	0.261554676586338	ITGA7	1
hsa04659	hsa04659	Th17 cell differentiation	109/8546	0.175276453247151	0.305817775700949	0.261554676586338	HLA-DRB1	1
hsa04931	hsa04931	Insulin resistance	109/8546	0.175276453247151	0.305817775700949	0.261554676586338	CD36	1
hsa04066	hsa04066	HIF-1 signaling pathway	110/8546	0.176742715330983	0.305817775700949	0.261554676586338	FLT1	1
hsa05145	hsa05145	Toxoplasmosis	112/8546	0.179667943224308	0.305817775700949	0.261554676586338	HLA-DRB1	1
hsa04152	hsa04152	AMPK signaling pathway	122/8546	0.194149128465401	0.323581880775668	0.276747661189716	CD36	1
hsa04611	hsa04611	Platelet activation	126/8546	0.199874511743823	0.326325733459302	0.279094377300719	VWF	1
hsa00190	hsa00190	Oxidative phosphorylation	138/8546	0.216823694553801	0.346679707186977	0.296502381146757	COX4I2	1
hsa05322	hsa05322	Systemic lupus erythematosus	141/8546	0.221008313331698	0.346679707186977	0.296502381146757	HLA-DRB1	1
hsa04932	hsa04932	Non-alcoholic fatty liver disease	157/8546	0.242976062066904	0.370839252685984	0.317165150323539	COX4I2	1
hsa05160	hsa05160	Hepatitis C	159/8546	0.245681004904465	0.370839252685984	0.317165150323539	CLDN5	1
hsa04530	hsa04530	Tight junction	170/8546	0.260397653577227	0.384530215330968	0.328874526269907	CLDN5	1
hsa05164	hsa05164	Influenza A	173/8546	0.264364523040041	0.384530215330968	0.328874526269907	HLA-DRB1	1
hsa05152	hsa05152	Tuberculosis	182/8546	0.27614631034743	0.387573768908674	0.331477565513997	HLA-DRB1	1
hsa05168	hsa05168	Herpes simplex virus 1 infection	182/8546	0.27614631034743	0.387573768908674	0.331477565513997	HLA-DRB1	1
hsa04613	hsa04613	Neutrophil extracellular trap formation	193/8546	0.290307095345898	0.389395436158084	0.333035570398361	VWF	1
hsa04814	hsa04814	Motor proteins	197/8546	0.295392049208248	0.389395436158084	0.333035570398361	TNNT3	1
hsa05202	hsa05202	Transcriptional misregulation in cancer	198/8546	0.296657963600615	0.389395436158084	0.333035570398361	FLT1	1
hsa05130	hsa05130	Pathogenic Escherichia coli infection	203/8546	0.302955756624823	0.389395436158084	0.333035570398361	CLDN5	1
hsa05169	hsa05169	Epstein-Barr virus infection	204/8546	0.304208982520859	0.389395436158084	0.333035570398361	HLA-DRB1	1
hsa04015	hsa04015	Rap1 signaling pathway	212/8546	0.314159348092673	0.389395436158084	0.333035570398361	FLT1	1
hsa05417	hsa05417	Lipid and atherosclerosis	216/8546	0.31908457531724	0.389395436158084	0.333035570398361	CD36	1
hsa05166	hsa05166	Human T-cell leukemia virus 1 infection	224/8546	0.328836153363856	0.389395436158084	0.333035570398361	HLA-DRB1	1
hsa04024	hsa04024	cAMP signaling pathway	226/8546	0.331253598329167	0.389395436158084	0.333035570398361	NPY1R	1
hsa05208	hsa05208	Chemical carcinogenesis - reactive oxygen species	227/8546	0.332459270928333	0.389395436158084	0.333035570398361	COX4I2	1
hsa04810	hsa04810	Regulation of actin cytoskeleton	232/8546	0.338457261979476	0.389395436158084	0.333035570398361	ITGA7	1
hsa04714	hsa04714	Thermogenesis	235/8546	0.342031872803112	0.389395436158084	0.333035570398361	COX4I2	1
hsa04014	hsa04014	Ras signaling pathway	238/8546	0.345588449590299	0.389395436158084	0.333035570398361	FLT1	1
hsa05171	hsa05171	Coronavirus disease - COVID-19	238/8546	0.345588449590299	0.389395436158084	0.333035570398361	VWF	1
hsa04020	hsa04020	Calcium signaling pathway	254/8546	0.364255757045206	0.404728618939118	0.346149476724246	FLT1	1
hsa05012	hsa05012	Parkinson disease	271/8546	0.383544459231106	0.420322695047788	0.359486515501397	COX4I2	1
hsa05020	hsa05020	Prion disease	278/8546	0.391326951480703	0.423056163762922	0.36182435058671	COX4I2	1
hsa04010	hsa04010	MAPK signaling pathway	300/8546	0.415193383363643	0.442872942254553	0.378772911138762	FLT1	1
hsa05016	hsa05016	Huntington disease	311/8546	0.426796309660109	0.44925927332643	0.384234904818657	COX4I2	1
hsa04080	hsa04080	Neuroactive ligand-receptor interaction	370/8546	0.485449315471029	0.498864953529915	0.426660815519006	NPY1R	1
hsa05014	hsa05014	Amyotrophic lateral sclerosis	371/8546	0.486393329691667	0.498864953529915	0.426660815519006	COX4I2	1
hsa05010	hsa05010	Alzheimer disease	391/8546	0.504937512551797	0.511329126634732	0.437320963569178	COX4I2	1
hsa05022	hsa05022	Pathways of neurodegeneration - multiple diseases	483/8546	0.582471085071371	0.582471085071371	0.498166059600514	COX4I2	1
