# Supplementary material for: Integrated NEK7-inflammasome and platelet transcriptomic signature generates mechanistic hypotheses in heart failure
Source: PLoS One. 2026 Jun 26;21(6):e0352124. doi: 10.1371/journal.pone.0352124 (PMC13308797; doi:10.1371/journal.pone.0352124)
Supplement: S19 Table — (XLSX) [file pone.0352124.s023.xlsx]

## Sheet: Supplementary Table 19
Primer	Sequence
NEK7 F	AGAGTCCTTTCTACGGCGAC
NEK7 R	GTCGCTTCTCTGGATCTGGG
TIMP2 F	CAGCCTCTCCCGTCTTTTGT
TIMP2 R	GTGGCTAGAAACCCCAGCAT
COL16A1 F	GTTTTCCTGGTGCTGTTGGC
COL16A1 R	GCCAGTGTATCCTCGCTCTC
MDK F	GTCTCCCCCTTGTCGGTCC
MDK R	GGTCCACTCCGAACACTCG
ISLR F	CTGGTCCTGTGGACTTGCG
ISLR R	CGCATGGTACGTCCTCCAAA
Reference-M-GAPDH F	TGTGTCCGTCGTGGATCTGA
Reference-M-GAPDH R	GAGTTGCTGTTGAAGTCGCA
